# Supplementary material for: Impact of chromosomal instability on colorectal cancer progression and outcome
Source: BMC Cancer. 2014 Feb 22;14:121. doi: 10.1186/1471-2407-14-121 (PMC4233623; doi:10.1186/1471-2407-14-121)
Supplement: Additional file 1 — Detailed patients and samples characteristics. [file 1471-2407-14-121-S1.xls]

## Sheet: Additional file 1
Orsetti et al.
Additional file 1 : Detailed patients and samples characteristics.
Sample Name	GI_Patient_Gender	PT_Patient_Age (y)	PT_Patient_Age class	PT_Localisation	PT_Biomaterial type	PT_Stage TNM:T	NbPosNodes-Yes/No	PT_Stage TNM:N	PT_Stage TNM:M	PT_Tumor Differenciation	PT_Stage TNM	PT_Adjuvant Chemo	RFS	OS	Event	Last clinical Status	GI_Clinical center	PTMT_Couples	nb.gain	nb.loss	nb.amp	nb.ddel	MutationsP53_Status	P53 Mutations_Exon	P53 Mutations	nb.BP	GGI	nbBP_cl_os	GGI_cl_p33	Pronostic score	Genomic group
P05.13532	M	67	2	coloprotectomie	AD	na	na	na	na	DBG et HG	na	no	na	na	na	na	PUR	na	370	252	44	0	na	na	no mutation	60	0.113	na	na	na	na
P05.13839	F	51	1	Rectum	AD	na	na	na	na	DBG	na	no	na	na	na	na	PUR	na	396	244	0	0	na	na	no mutation	57	0.136	na	na	na	na
P05.15102	M	70	2	RightColon	AD	na	na	na	na	DBG	na	no	na	na	na	na	PUR	na	51	200	44	0	na	na	na	57	0.051	na	na	na	na
P05.2342	M	59	1	coloprotectomie	AD	na	na	na	na	DBG	na	no	na	na	na	na	PUR	na	305	278	44	0	na	na	na	65	0.118	na	na	na	na
P06.12041	M	62	2	RightColon	AD	na	na	na	na	DBG	na	no	na	na	na	na	PUR	na	110	386	46	2	na	na	na	99	0.295	na	na	na	na
P06.3194	M	63	2	LeftColon	AD	na	na	na	na	DBG	na	no	na	na	na	na	PUR	na	70	356	46	0	na	na	na	74	0.176	na	na	na	na
P06.4625	M	56	1	RightColon	AD	na	na	na	na	DBG	na	no	na	na	na	na	PUR	na	49	148	0	0	na	na	na	52	0.085	na	na	na	na
P06.5828P2	F	56	1	coloprotectomie	AD	na	na	na	na	DBG	na	no	na	na	na	na	PUR	na	4	17	0	0	na	na	na	66	0.033	na	na	na	na
P07.3325P2	F	19	1	coloprotectomie	AD	na	na	na	na	DBG	na	no	na	na	na	na	PUR	na	34	35	2	0	na	na	na	68	0.07	na	na	na	na
P07.7509	M	60	1	LeftColon-Sigmoide	AD	na	na	na	na	DBG	na	no	na	na	na	na	PUR	na	1200	235	295	0	na	na	na	74	0.38	na	na	na	na
P07.8266P2	M	70	2	LeftColon-Sigmoide	AD	na	na	na	na	DBG	na	no	na	na	na	na	PUR	na	51	191	5	0	na	na	na	50	0.089	na	na	na	na
P07.8493P1	F	69	2	RightColon	AD	na	na	na	na	DBG	na	no	na	na	na	na	PUR	na	18	132	0	0	na	na	na	91	0.129	na	na	na	na
P07.9192	M	75	2	LeftColon-Sigmoide	AD	3	na	na	na	DBG	na	no	na	na	na	na	PUR	na	1391	229	303	0	na	na	na	62	0.544	na	na	na	na
P07.9862	F	62	2	LeftColon	AD	na	na	na	na	DBG	na	no	na	na	na	na	PUR	na	5	125	0	0	na	na	na	90	0.06	na	na	na	na
01.2897M1	F	61	2	LeftColon	MT	4	yes	N1	M1	HighModerate	4	no	0	37	Dead	R	VAL	na	717	1647	179	0	na	na	na	80	0.383	na	na	na	na
01.3435M1	F	81	2	Rectum	MT	3	yes	N1	M1	HighModerate	4	no	0	5	Dead	EVOL	VAL	1	645	1267	106	0	na	na	na	121	0.41	na	na	na	na
02.1320M1	M	59	1	RightColon	MT	3	yes	N1	M1	HighModerate	4	no	0	60	Lost	R	VAL	1	1363	302	0	0	na	na	na	87	0.235	na	na	na	na
02.3543M1	F	80	2	Rectum	MT	4	yes	N1	M1	HighModerate	4	no	0	2	Dead	Other	VAL	1	885	412	330	0	na	na	na	92	0.239	na	na	na	na
02.3768M1	F	55	1	LeftColon	MT	4	yes	N1	M1	HighModerate	4	no	0	42	Lost	R	VAL	1	2604	302	448	0	na	na	na	83	0.562	na	na	na	na
03.1987M1	F	54	1	Rectum	MT	3	yes	N2	M1	Low	4	no	0	19	Dead	EVOL	VAL	1	1333	1407	182	0	na	na	na	124	0.462	na	na	na	na
04.0377M1	M	52	1	LeftColon	MT	3	no	N0	M1	HighModerate	4	no	0	22	Dead	R	VAL	na	900	977	84	0	na	na	na	110	0.434	na	na	na	na
04.1405M1	M	66	2	Colon	MT	2	no	N0	M1	HighModerate	4	no	0	46	Alive	R	VAL	1	886	307	123	0	na	na	na	109	0.292	na	na	na	na
04.1471M1	F	58	1	RightColon	MT	3	yes	N1	M1	HighModerate	4	no	0	10	Dead	EVOL	VAL	1	1869	725	339	0	na	na	na	114	0.497	na	na	na	na
04010742M1	F	na	2	na	MT	na	na	na	na	na	na	no	na	na	na	na	DUP	1	911	765	114	0	na	na	na	54	0.461	na	na	na	na
04G03747M1	M	58	1	RightColon	MT	3	yes	N1	M1	HighModerate	4	no	0	43	Alive	EVOL	VAL	1	642	840	129	0	na	na	na	105	0.28	na	na	na	na
05001592M1	M	na	2	na	MT	na	na	na	na	na	na	no	na	na	na	na	DUP	1	1041	886	512	22	na	na	na	100	0.433	na	na	na	na
EE478M1	F	53	1	Colon	MT	1	yes	na	M0	na	2	no	13	26	Dead	na	BER	1	1851	396	136	0	na	na	na	94	0.44	na	na	na	na
EM703M1	M	87	2	Colon	MT	3	yes	na	M0	na	2	no	51	56	Dead	na	BER	1	1113	836	12	3	na	na	na	118	0.431	na	na	na	na
FH141M1	F	53	1	Colon	MT	3	yes	na	M0	na	2	no	31	115	Alive	na	BER	1	752	796	140	0	na	na	na	64	0.472	na	na	na	na
GC478M1	M	88	2	Colon	MT	3	no	na	M0	na	2	no	na	11	Dead	na	BER	1	1105	1666	176	2	na	na	na	145	0.497	na	na	na	na
GD771M1	M	71	2	RightColon	MT	3	no	na	M0	na	2	no	7	31	Dead	na	BER	1	1079	277	57	0	na	na	na	82	0.426	na	na	na	na
GD771M2	M	71	2	RightColon	MT	3	no	na	M0	na	2	no	7	31	Dead	na	BER	1	1080	319	271	44	na	na	na	82	0.396	na	na	na	na
GD771M3	M	71	2	RightColon	MT	3	no	na	M0	na	2	no	7	31	Dead	na	BER	1	951	324	99	0	na	na	na	104	0.315	na	na	na	na
GT357M1	M	80	2	Rectum	MT	3	yes	na	M0	na	1	no	12	33	Alive	na	BER	1	254	29	0	0	na	na	na	52	0.192	na	na	na	na
GZ198M1	F	56	1	LeftColon	MT	2	yes	na	M0	na	2	no	0	20	Alive	na	BER	1	953	1895	445	3	na	na	na	155	0.573	na	na	na	na
P00.5564M1	M	64	2	Rectum	MT	4	no	N0	M1	na	4	no	3	8	Dead	EVOL	PUR	1	450	1457	10	2	na	na	na	133	0.531	na	na	na	na
P00.7002M1	M	47	1	Rectum	MT	4	yes	N2	M1	na	4	no	15	20	Dead	R	PUR	1	999	1308	104	0	na	na	na	95	0.59	na	na	na	na
P02.16986M1	F	46	1	Rectum	MT	3	no	N0	M0	na	2	no	21	49	Alive	R	PUR	1	714	435	228	0	na	na	na	116	0.251	na	na	na	na
P02.9203M1	F	74	2	RightColon	MT	4	yes	N2	M1	na	4	no	0	15	Dead	EVOL	PUR	1	1163	1343	167	5	na	na	na	133	0.493	na	na	na	na
P03.13267M1	M	49	1	LeftColon	MT	3	yes	N2	M1	na	4	no	0	36	Dead	R	PUR	1	1409	1186	114	0	na	na	na	179	0.576	na	na	na	na
P03.18198M1	M	81	2	RightColon	MT	4	no	N0	M0	na	2	no	8	30	Dead	R	PUR	1	483	1506	183	0	na	na	na	153	0.404	na	na	na	na
P03.5041M1	F	53	1	LeftColon	MT	4	yes	N2	M1	na	4	no	1	46	Dead	R	PUR	1	946	1115	171	27	na	na	na	103	0.428	na	na	na	na
P04.1363M1	M	54	1	LeftColon	MT	4	no	N0	M1	na	4	no	0	28	Alive	R	PUR	1	16	15	0	0	na	na	na	45	0.041	na	na	na	na
P04.17493M1	F	49	1	LeftColon	MT	3	yes	N1	M1	na	4	no	0	36	Alive	OK	PUR	1	235	1019	97	0	na	na	na	135	0.284	na	na	na	na
P04.8160M1	M	79	2	LeftColon	MT	3	yes	N2	M1	na	4	no	4	32	Alive	R	PUR	1	818	990	48	2	na	na	na	146	0.394	na	na	na	na
03.0046	F	56	1	LeftColon	PT	4	yes	N2	M0	Low	1	no	na	21	Dead	R	VAL	na	951	1655	154	0	0	na	no mutation	116	0.445	na	na	na	na
GT357	M	80	2	Rectum	PT	3	yes	na	M0	HighModerate	1	no	12	33	Alive	OK	BER	1	312	898	0	0	0	na	no mutation	144	0.384	na	na	na	na
P00.1070	M	70	2	RightColon	PT	1	no	N0	M0	Low	1	no	74	79	Alive	OK	PUR	na	35	4	0	0	0	na	no mutation	36	0.067	na	na	na	na
P00.2646	M	60	2	RightColon	PT	2	no	N0	M0	HighModerate	1	no	73	78	Alive	OK	PUR	na	739	231	89	0	0	na	no mutation	58	0.252	na	na	na	na
P00.4234	F	77	2	Rectum	PT	2	no	N0	M0	HighModerate	1	no	62	66	Alive	OK	PUR	na	595	253	0	0	0	na	no mutation	77	0.252	na	na	na	na
P01.13374	F	73	2	Rectum	PT	2	no	N0	M0	HighModerate	1	no	48	51	Alive	OK	PUR	na	584	2	0	2	na	na	na	51	0.327	na	na	na	na
P01.1476	F	39	1	Rectum	PT	2	no	N0	M0	HighModerate	1	no	56	60	Alive	OK	PUR	na	80	11	0	0	na	na	na	41	0.15	na	na	na	na
P01.1847	M	61	2	Rectum	PT	1	no	N0	M0	HighModerate	1	no	44	47	Alive	OK	PUR	na	206	22	0	0	na	na	na	62	0.208	na	na	na	na
P01.1881	M	72	2	LeftColon	PT	2	no	N0	M0	HighModerate	1	no	56	60	Alive	OK	PUR	na	547	386	125	0	na	na	na	57	0.442	na	na	na	na
P01.6793	F	56	1	LeftColon	PT	1	no	N0	M0	HighModerate	1	no	54	58	Alive	OK	PUR	na	457	244	85	0	na	na	na	76	0.365	na	na	na	na
P01.7345	F	72	2	Rectum	PT	2	no	N0	M0	HighModerate	1	no	52	55	Alive	OK	PUR	na	685	204	127	2	na	na	na	66	0.441	na	na	na	na
P02.15029	M	85	2	Rectum	PT	2	no	N0	M0	HighModerate	1	no	35	37	Alive	OK	PUR	na	436	263	140	15	na	na	na	44	0.494	na	na	na	na
P02.5402	M	69	2	LeftColon	PT	2	no	N0	M0	HighModerate	1	no	41	44	Alive	OK	PUR	na	377	569	81	0	na	na	na	92	0.37	na	na	na	na
P02.8680	M	77	2	Rectum	PT	2	no	N0	M0	HighModerate	1	no	36	39	Alive	OK	PUR	na	699	245	216	0	na	na	na	49	0.353	na	na	na	na
P99.11260	M	82	2	LeftColon	PT	2	no	N0	M0	HighModerate	1	no	80	86	Alive	OK	PUR	na	344	162	6	0	0	na	no mutation	48	0.167	na	na	na	na
P99.15219	M	67	2	Rectum	PT	2	no	N0	M0	HighModerate	1	no	27	29	Dead	na	PUR	na	1094	1680	23	2	1	7	c.743G>A.p.R248QMS	53	0.508	na	na	na	na
P99.15220	M	81	2	LeftColon	PT	1	no	N0	M0	HighModerate	1	no	0	15	Dead	EVOL	PUR	na	264	42	0	0	0	na	no mutation	35	0.171	na	na	na	na
P99.5970	F	69	2	Rectum	PT	2	no	N0	M0	HighModerate	1	no	84	90	Alive	OK	PUR	na	90	330	0	0	1	6	c.637C>T.p.R213XNS	97	0.228	na	na	na	na
P99.6928	F	66	2	Rectum	PT	2	no	N0	M0	HighModerate	1	no	72	78	Dead	Other	PUR	na	na	487	0	2	0	na	no mutation	50	0.231	na	na	na	na
P99.8534	M	72	2	LeftColon	PT	1	no	N0	M0	HighModerate	1	no	28	36	Alive	R	PUR	na	na	447	283	0	1	7	c.730G>A.p.G244SMS	90	0.384	na	na	na	na
EE478	F	53	1	Colon	PT	1	yes	na	M0	HighModerate	2	no	13	26	Dead	R	BER	1	636	1075	7	0	0	na	no mutation	122	0.462	>=116	>=0.41	High risk	G6
EM703	M	87	2	Colon	PT	3	yes	na	M0	HighModerate	2	no	51	56	Dead	R	BER	1	945	500	275	2	1	5	c.377A>G.p.Y126CMS	81	0.431	<116	>=0.41	Low risk	G5
FH141	F	53	1	Colon	PT	3	yes	na	M0	HighModerate	2	no	31	115	Alive	OK	BER	1	995	1330	117	0	1	7.8	c.724_?del.p.C242_?del;c.869G>A.p.R290HMS	78	0.427	<116	>=0.41	Low risk	G5
GC478	M	88	2	Colon	PT	3	yes	na	M0	HighModerate	2	no	na	11	Dead	R	BER	1	1338	1816	15	0	0	na	no mutation	152	0.635	>=116	>=0.41	High risk	G6
GD771	M	71	2	RightColon	PT	3	no	na	M0	HighModerate	2	no	7	31	Dead	R	BER	1	1048	365	200	0	0	na	no mutation	141	0.343	>=116	[0.25;0.41[	High risk	G4
GZ198	F	56	1	LeftColon	PT	2	yes	na	M0	HighModerate	2	no	0	20	Alive	OK	BER	1	1594	1199	192	0	0	na	no mutation	166	0.517	>=116	>=0.41	High risk	G6
P00.343	F	70	2	Rectum	PT	3	no	N0	M0	HighModerate	2	no	86	86	Alive	OK	PUR	na	4	7	0	0	na	na	na	62	0.036	<116	<0.25	Low risk	G1
P00.4985	M	72	2	LeftColon	PT	3	no	N0	M0	HighModerate	2	no	72	77	Alive	OK	PUR	na	425	236	7	0	0	na	no mutation	66	0.215	<116	<0.25	Low risk	G1
P01.11133	F	68	2	RightColon	PT	3	no	N0	M0	HighModerate	2	no	50	54	Alive	OK	PUR	na	550	293	0	0	0	na	no mutation	86	0.405	<116	[0.25;0.41[	High risk	G3
P01.11981	M	36	1	RightColon	PT	4	no	N0	M0	HighModerate	2	no	4	53	Alive	R	PUR	na	234	428	224	29	1	6	c.637C>T.p.R213XNS	105	0.252	<116	[0.25;0.41[	High risk	G3
P01.13280	M	89	2	RightColon	PT	4	no	N0	M0	HighModerate	2	no	0	0	Dead	EVOL	PUR	na	445	373	0	0	0	na	no mutation	55	0.346	<116	[0.25;0.41[	High risk	G3
P01.16524	F	83	2	RightColon	PT	4	no	N0	M0	HighModerate	2	no	46	49	Alive	OK	PUR	na	1277	285	211	2	0	na	no mutation	34	0.486	<116	>=0.41	Low risk	G5
P01.17109	M	69	2	LeftColon	PT	3	no	N0	M0	HighModerate	2	no	46	49	Alive	OK	PUR	na	739	481	0	0	1	7	c.694_700dup.p.I232_H233dup	52	0.408	<116	[0.25;0.41[	High risk	G3
P01.17741	F	78	2	LeftColon	PT	4	no	N0	M0	HighModerate	2	no	45	48	Alive	OK	PUR	na	219	217	0	0	0	na	no mutation	65	0.234	<116	<0.25	Low risk	G1
P01.260	F	71	2	LeftColon	PT	3	no	N0	M0	HighModerate	2	no	57	61	Alive	OK	PUR	na	661	287	180	0	0	na	no mutation	84	0.437	<116	>=0.41	Low risk	G5
P01.3494	M	79	2	RightColon	PT	4	no	N0	M0	HighModerate	2	no	7	7	Alive	OK	PUR	na	754	422	211	0	1	6	c.652_654del.p.V218del	73	0.519	<116	>=0.41	Low risk	G5
P01.4723	M	59	1	Rectum	PT	3	no	N0	M0	HighModerate	2	no	54	57	Alive	OK	PUR	na	407	864	87	15	1	5	c.524G>A.p.R175HMS	59	0.455	<116	>=0.41	Low risk	G5
P01.7361	F	75	2	Rectum	PT	4	no	N0	M0	HighModerate	2	no	52	56	Alive	OK	PUR	na	419	261	107	2	0	na	no mutation	62	0.379	<116	[0.25;0.41[	High risk	G3
P01.8495	M	42	1	RightColon	PT	3	no	N0	M0	HighModerate	2	no	31	31	Dead	na	PUR	na	276	38	0	0	0	na	no mutation	56	0.22	<116	<0.25	Low risk	G1
P01.886	M	72	2	LeftColon	PT	3	no	N0	M0	HighModerate	2	no	56	60	Alive	OK	PUR	na	860	841	207	2	1	8	c.856G>A.p.E286KMS	88	0.554	<116	>=0.41	Low risk	G5
P02.10243	F	72	2	Rectum	PT	3	no	N0	M0	HighModerate	2	yes	57	57	Alive	EVOL	PUR	na	309	269	0	0	1	5	c.488A>G.p.Y163CMS	46	0.101	<116	<0.25	Low risk	G1
P02.15298	M	81	2	Rectum	PT	4	no	N0	M0	HighModerate	2	no	25	37	Alive	R	PUR	na	451	305	11	0	0	na	no mutation	69	0.366	<116	[0.25;0.41[	High risk	G3
P02.15777	M	84	2	RightColon	PT	3	no	N0	M0	Low	2	no	34	37	Alive	OK	PUR	na	558	53	0	2	0	na	no mutation	40	0.34	<116	[0.25;0.41[	High risk	G3
P02.15882	M	89	2	RightColon	PT	3	no	N0	M0	HighModerate	2	no	1	1	Alive	OK	PUR	na	664	529	22	0	0	na	no mutation	91	0.349	<116	[0.25;0.41[	High risk	G3
P02.16986	F	46	1	Rectum	PT	3	no	N0	M0	HighModerate	2	no	21	49	Alive	R	PUR	1	392	8	0	0	0	na	no mutation	82	0.088	<116	<0.25	Low risk	G1
P02.2393	M	52	1	RightColon	PT	3	no	N0	M0	HighModerate	2	no	43	46	Alive	OK	PUR	na	0	0	0	0	0	na	no mutation	52	0.063	<116	<0.25	Low risk	G1
P02.273	F	75	2	LeftColon	PT	3	yes	N1	M0	HighModerate	2	no	1	1	Dead	na	PUR	na	1096	1116	13	0	0	na	no mutation	94	0.408	<116	[0.25;0.41[	High risk	G3
P02.4141	F	63	2	RightColon	PT	3	no	N0	M0	HighModerate	2	no	42	45	Alive	OK	PUR	na	803	690	28	0	0	na	no mutation	108	0.492	<116	>=0.41	Low risk	G5
P02.4508	M	39	1	LeftColon	PT	3	no	N0	M0	HighModerate	2	no	60	60	Alive	OK	PUR	na	480	58	235	33	0	na	no mutation	50	0.229	<116	<0.25	Low risk	G1
P02.6260	F	42	1	LeftColon	PT	4	no	N0	M0	HighModerate	2	no	58	58	Alive	OK	PUR	na	1250	1444	223	2	0	na	no mutation	125	0.455	>=116	>=0.41	High risk	G6
P03.18198	M	81	2	RightColon	PT	4	no	N0	M0	HighModerate	2	no	8	30	Dead	R	PUR	1	301	905	11	0	0	na	no mutation	138	0.263	>=116	[0.25;0.41[	High risk	G4
P03.3365	M	33	1	Rectum	PT	3	no	N0	M0	HighModerate	2	no	48	48	Alive	OK	PUR	na	6	46	0	0	0	na	no mutation	71	0.195	<116	<0.25	Low risk	G1
P03.5478	M	25	1	LeftColon	PT	3	no	N0	M0	Low	2	no	46	46	Alive	OK	PUR	na	1088	1514	5	6	0	na	no mutation	123	0.53	>=116	>=0.41	High risk	G6
P03.6613	M	66	2	RightColon	PT	3	no	N0	M0	Low	2	no	46	46	Alive	OK	PUR	na	1290	912	192	0	0	na	no mutation	69	0.435	<116	>=0.41	Low risk	G5
P04.16096	F	41	1	LeftColon	PT	3	no	N0	M0	HighModerate	2	no	23	23	Alive	OK	PUR	na	1026	1432	0	0	0	na	no mutation	150	0.519	>=116	>=0.41	High risk	G6
P04.16937	M	65	2	RightColon	PT	3	no	N0	M0	HighModerate	2	no	27	27	Alive	OK	PUR	na	1370	1599	69	2	0	na	no mutation	111	0.522	<116	>=0.41	Low risk	G5
P04.7486	M	67	2	LeftColon	PT	3	no	N0	M0	HighModerate	2	no	34	34	Alive	OK	PUR	na	1375	1351	53	48	0	na	no mutation	110	0.57	<116	>=0.41	Low risk	G5
P05.11640	F	37	1	LeftColon	PT	3	no	N0	M0	HighModerate	2	no	19	19	Alive	OK	PUR	na	351	702	145	0	0	na	no mutation	98	0.255	<116	[0.25;0.41[	High risk	G3
P05.14535	F	61	2	LeftColon	PT	4	no	N0	M0	HighModerate	2	no	13	13	Alive	OK	PUR	na	44	249	39	0	0	na	no mutation	41	0.083	<116	<0.25	Low risk	G1
P05.152	F	44	1	Rectum	PT	3	no	N0	M0	HighModerate	2	no	21	21	Alive	OK	PUR	na	1154	973	0	0	0	na	no mutation	91	0.423	<116	>=0.41	Low risk	G5
P05.5030	F	45	1	LeftColon	PT	4	no	N0	M0	HighModerate	2	no	11	11	Alive	OK	PUR	na	1011	972	44	69	1	8	c.817C>T.p.R273CMS	105	0.365	<116	[0.25;0.41[	High risk	G3
P05.7546	M	80	2	RightColon	PT	3	no	N0	M0	HighModerate	2	no	20	20	Alive	OK	PUR	na	1124	329	183	39	1	8	c.844C>T.p.R282WMS	96	0.386	<116	[0.25;0.41[	High risk	G3
P99.11612	M	76	2	Rectum	PT	4	no	N0	M0	HighModerate	2	no	52	78	Alive	R	PUR	na	544	135	5	0	0	na	no mutation	69	0.188	<116	<0.25	Low risk	G1
P99.12168	F	44	1	RightColon	PT	4	no	N0	M0	HighModerate	2	no	91	91	Alive	OK	PUR	na	279	250	39	0	0	na	no mutation	70	0.12	<116	<0.25	Low risk	G1
P99.7772	F	78	2	LeftColon	PT	3	no	N0	M0	HighModerate	2	no	75	80	Alive	OK	PUR	na	na	385	4	0	0	na	no mutation	72	0.4	<116	[0.25;0.41[	High risk	G3
P00.347	F	75	2	LeftColon	PT	4	yes	N1	M0	HighModerate	3	no	75	80	Alive	OK	PUR	na	519	127	0	0	0	na	no mutation	70	0.18	<116	<0.25	Low risk	G1
P00.6365	M	76	2	Rectum	PT	3	yes	N1	M0	HighModerate	3	no	72	77	Alive	OK	PUR	na	669	1014	116	0	0	na	no mutation	76	0.487	<116	>=0.41	Low risk	G5
P01.1559	F	43	1	Rectum	PT	3	yes	N1	M0	HighModerate	3	no	76	76	Alive	OK	PUR	na	69	239	44	0	na	na	na	53	0.183	<116	<0.25	Low risk	G1
P01.4002	F	75	2	Rectum	PT	3	yes	N2	M0	HighModerate	3	yes	11	14	Dead	R	PUR	na	404	70	0	0	na	na	na	82	0.33	<116	[0.25;0.41[	High risk	G3
P01.7595	M	63	2	Rectum	PT	3	yes	N1	M0	HighModerate	3	yes	55	59	Alive	OK	PUR	na	417	327	157	0	0	na	no mutation	78	0.383	<116	[0.25;0.41[	High risk	G3
P01.9429	M	74	2	RightColon	PT	3	yes	N1	M0	HighModerate	3	no	23	23	Dead	R	PUR	na	465	393	8	0	na	na	na	116	0.23	>=116	<0.25	High risk	G1
P02.10749	M	85	2	RightColon	PT	3	yes	N1	M0	HighModerate	3	no	3	3	Dead	Other	PUR	na	729	134	195	0	1	6	c.584_?del.p.I195bdel	36	0.372	<116	[0.25;0.41[	High risk	G3
P02.13527	F	62	2	RightColon	PT	3	yes	N1	M0	HighModerate	3	no	53	53	Alive	OK	PUR	na	51	304	39	0	na	na	na	67	0.068	<116	<0.25	Low risk	G1
P02.13912	F	64	2	Rectum	PT	2	yes	N1	M0	HighModerate	3	yes	36	38	Alive	OK	PUR	na	76	0	3	0	0	na	no mutation	33	0.174	<116	<0.25	Low risk	G1
P02.1648	M	66	2	Rectum	PT	3	yes	N1	M0	HighModerate	3	no	37	40	Alive	OK	PUR	na	377	172	268	0	na	na	na	43	0.242	<116	<0.25	Low risk	G1
P02.1791	M	61	2	Colon	PT	2	yes	N1	M0	HighModerate	3	yes	11	47	Alive	EVOL	PUR	na	658	641	129	0	1	8	c.817C>T.p.R273CMS	54	0.438	<116	>=0.41	Low risk	G5
P02.1791bis	M	60	1	Rectum	PT	2	yes	N1	M0	HighModerate	3	yes	45	45	Dead	EVOL	PUR	na	349	264	240	29	na	na	na	57	0.25	<116	[0.25;0.41[	High risk	G3
P02.2908	F	40	1	LeftColon	PT	3	yes	N1	M0	HighModerate	3	no	64	64	Alive	OK	PUR	na	503	153	0	2	na	na	na	70	0.265	<116	[0.25;0.41[	High risk	G3
P02.4761	M	76	2	LeftColon	PT	4	yes	N1	M0	HighModerate	3	yes	9	41	Dead	R	PUR	na	1038	953	198	0	na	na	na	102	0.644	<116	>=0.41	Low risk	G5
P02.5646	F	84	2	RightColon	PT	3	yes	N2	M0	HighModerate	3	no	8	9	Dead	na	PUR	na	493	296	0	0	na	na	na	88	0.35	<116	[0.25;0.41[	High risk	G3
P02.7483	F	36	1	Rectum	PT	4	yes	N1	M0	HighModerate	3	no	63	63	Alive	OK	PUR	na	955	189	6	0	na	na	na	106	0.215	<116	<0.25	Low risk	G1
P02.8575	M	53	1	LeftColon	PT	4	yes	N2	M0	Low	3	yes	12	20	Dead	R	PUR	na	358	415	0	0	0	na	no mutation	48	0.257	<116	[0.25;0.41[	High risk	G3
P05.15371	M	77	2	LeftColon	PT	4	yes	N1	M0	HighModerate	3	no	14	14	Alive	OK	PUR	na	1326	914	277	39	na	na	na	128	0.467	>=116	>=0.41	High risk	G6
P05.7075	M	61	2	LeftColon	PT	3	yes	N1	M0	HighModerate	3	no	2	2	Alive	OK	PUR	na	105	52	0	4	na	na	na	43	0.17	<116	<0.25	Low risk	G1
P99.10207	F	76	2	Rectum	PT	2	yes	N1	M0	HighModerate	3	yes	73	78	Alive	OK	PUR	na	899	1193	142	0	1	7	c.711G>A.p.M237IMS	90	0.458	<116	>=0.41	Low risk	G5
P99.11658	M	84	2	Rectum	PT	3	yes	N1	M0	HighModerate	3	no	17	18	Dead	R	PUR	na	827	158	148	0	na	na	na	68	0.345	<116	[0.25;0.41[	High risk	G3
P99.12450	F	45	1	Rectum	PT	2	yes	N1	M0	na	3	no	2	2	Dead	OK	PUR	na	611	800	4	0	na	na	na	155	0.384	>=116	[0.25;0.41[	High risk	G4
P99.13058	M	67	2	Rectum	PT	3	yes	N2	M0	HighModerate	3	yes	13	84	Alive	R	PUR	na	846	830	224	2	1	8	c.818G>A.p.R273HMS	70	0.479	<116	>=0.41	Low risk	G5
P99.15390	M	80	2	Rectum	PT	4	yes	N1	M0	HighModerate	3	no	28	42	Alive	R	PUR	na	415	221	23	0	0	na	no mutation	57	0.271	<116	[0.25;0.41[	High risk	G3
P99.15422	M	75	2	RightColon	PT	3	yes	N1	M0	na	3	yes	47	57	Dead	R	PUR	na	341	69	58	0	na	na	na	56	0.26	<116	[0.25;0.41[	High risk	G3
P99.15773bis	M	70	2	LeftColon	PT	2	yes	N1	M0	HighModerate	3	no	73	73	Alive	OK	PUR	na	729	574	0	0	na	na	na	49	0.232	<116	<0.25	Low risk	G1
P99.4796	F	60	2	LeftColon	PT	3	yes	N1	M0	HighModerate	3	yes	7	35	Dead	R	PUR	na	841	1006	41	0	0	na	no mutation	124	0.38	>=116	[0.25;0.41[	High risk	G4
00.2386	M	56	1	LeftColon	PT	4	yes	N1	M1	HighModerate	4	no	0	6	Dead	EVOL	VAL	na	423	649	26	0	1	5	c.524G>A.p.R175HMS	131	0.295	na	na	na	na
01.3435	F	81	2	Rectum	PT	3	yes	N1	M1	HighModerate	4	no	0	5	Dead	EVOL	VAL	1	838	1439	0	2	1	8	c.817C>T.p.R273CMS	117	0.439	na	na	na	na
01.3489	F	77	2	LeftColon	PT	3	yes	N2	M1	HighModerate	4	no	0	48	Lost	OK	VAL	na	1023	600	130	0	0	na	no mutation	159	0.426	na	na	na	na
02.1320	M	59	1	RightColon	PT	3	yes	N1	M1	HighModerate	4	no	0	60	Lost	R	VAL	1	359	0	6	0	0	na	no mutation	119	0.103	na	na	na	na
02.3396	M	71	2	Colon	PT	3	yes	N2	M1	HighModerate	4	no	0	67	Lost	OK	VAL	na	1674	1241	16	0	0	na	no mutation	203	0.511	na	na	na	na
02.3543	F	80	2	Rectum	PT	4	yes	N1	M1	HighModerate	4	no	0	2	Dead	Other	VAL	1	903	446	383	0	0	na	no mutation	103	0.307	na	na	na	na
02.3768	F	55	1	LeftColon	PT	4	yes	N1	M1	HighModerate	4	no	0	42	Lost	R	VAL	1	1040	98	130	2	1	5	c.524G>A.p.R175HMS	99	0.292	na	na	na	na
03.1987	F	54	1	Rectum	PT	3	yes	N2	M1	Low	4	no	0	19	Dead	EVOL	VAL	1	429	15	14	0	0	na	no mutation	81	0.146	na	na	na	na
04.1405	M	66	2	Colon	PT	2	no	N0	M1	HighModerate	4	no	0	46	Alive	R	VAL	1	811	314	150	0	1	6	c.638G>C.p.R213PMS	82	0.292	na	na	na	na
04.1471	F	58	1	RightColon	PT	3	yes	N1	M1	HighModerate	4	no	0	10	Dead	EVOL	VAL	1	1504	450	63	0	0	na	no mutation	84	0.424	na	na	na	na
04G03747	M	58	1	RightColon	PT	3	yes	N1	M1	HighModerate	4	no	0	43	Dead	EVOL	VAL	1	914	461	199	0	1	5	c.488A>G.p.Y163CMS	81	0.234	na	na	na	na
P00.2326	F	64	2	Rectum	PT	3	yes	N2	M1	HighModerate	4	no	0	20	Dead	EVOL	PUR	na	494	237	0	0	0	na	no mutation	46	0.153	na	na	na	na
P00.2404	M	63	2	LeftColon	PT	4	no	N0	M1	HighModerate	4	no	0	19	Dead	EVOL	PUR	na	1402	643	200	0	1	6	c.637C>G.p.R213GMS	66	0.381	na	na	na	na
P00.5564	M	64	2	Rectum	PT	4	no	N0	M1	HighModerate	4	no	3	8	Dead	EVOL	PUR	1	812	903	0	0	0	na	no mutation	123	0.458	na	na	na	na
P00.6457	F	75	2	Rectum	PT	3	yes	N1	M1	HighModerate	4	no	44	47	Dead	R	PUR	na	587	682	144	2	0	na	no mutation	57	0.295	na	na	na	na
P00.7002	M	47	1	Rectum	PT	4	yes	N2	M1	HighModerate	4	no	15	20	Dead	R	PUR	1	758	1081	229	44	0	na	no mutation	70	0.554	na	na	na	na
P00.788	M	70	2	RightColon	PT	4	yes	N2	M1	Low	4	no	0	18	Dead	EVOL	PUR	na	565	394	14	0	0	na	no mutation	80	0.233	na	na	na	na
P00.884	M	67	2	RightColon	PT	4	yes	N2	M1	HighModerate	4	no	0	1	Dead	EVOL	PUR	na	1092	753	2	0	0	na	no mutation	56	0.392	na	na	na	na
P00.976	F	61	2	Rectum	PT	3	yes	N1	M1	HighModerate	4	no	63	68	Alive	OK	PUR	na	1234	662	111	0	1	8	c.797G>A.p.G266EMS	77	0.4	na	na	na	na
P01.10554	F	89	2	LeftColon	PT	2	yes	N1	M1	HighModerate	4	no	43	46	Dead	OK	PUR	na	371	886	0	0	0	na	no mutation	83	0.283	na	na	na	na
P01.10591	M	75	2	Rectum	PT	3	yes	N2	M1	HighModerate	4	no	19	21	Dead	R	PUR	na	213	19	0	0	na	na	na	62	0.201	na	na	na	na
P01.14765	M	59	1	LeftColon	PT	3	yes	N1	M1	HighModerate	4	no	12	46	Dead	EVOL	PUR	na	805	749	345	20	na	na	na	67	0.613	na	na	na	na
P01.532	F	50	1	Rectum	PT	3	yes	N2	M1	HighModerate	4	no	1	14	Dead	EVOL	PUR	na	199	32	0	0	na	na	na	42	0.235	na	na	na	na
P01.8872	F	73	2	LeftColon	PT	3	no	N0	M1	HighModerate	4	no	4	20	Dead	R	PUR	na	853	973	174	0	0	na	no mutation	90	0.411	na	na	na	na
P02.12366	M	67	2	LeftColon	PT	3	yes	N2	M1	HighModerate	4	no	0	41	Alive	EVOL	PUR	na	249	19	23	0	0	na	no mutation	47	0.209	na	na	na	na
P02.15843	M	62	2	LeftColon	PT	3	yes	N2	M1	HighModerate	4	no	0	12	Dead	EVOL	PUR	na	248	318	69	0	0	na	no mutation	55	0.276	na	na	na	na
P02.2654	M	81	2	LeftColon	PT	4	yes	N1	M1	HighModerate	4	no	4	4	Alive	OK	PUR	na	556	147	132	6	na	na	na	43	0.317	na	na	na	na
P02.7757	M	62	2	RightColon	PT	3	no	N0	M1	HighModerate	4	yes	36	39	Alive	OK	PUR	na	788	86	38	0	0	na	no mutation	48	0.262	na	na	na	na
P02.9203	F	74	2	RightColon	PT	4	yes	N2	M1	HighModerate	4	no	0	15	Dead	EVOL	PUR	1	988	1026	167	0	0	na	no mutation	136	0.378	na	na	na	na
P02.9432	M	77	2	Rectum	PT	4	yes	N1	M1	HighModerate	4	no	38	41	Alive	OK	PUR	na	2	280	2	0	1	5	c.473G>A.p.R158HMS	62	0.119	na	na	na	na
P03.13267	M	49	1	LeftColon	PT	3	yes	N2	M1	HighModerate	4	no	0	36	Dead	R	PUR	1	274	972	0	0	0	na	no mutation	130	0.295	na	na	na	na
P03.5041	F	53	1	LeftColon	PT	4	yes	N2	M1	na	4	no	1	46	Dead	R	PUR	1	1019	659	2	0	0	na	no mutation	111	0.269	na	na	na	na
P04.1363	M	54	1	LeftColon	PT	4	no	N0	M1	HighModerate	4	no	0	28	Alive	R	PUR	1	220	1419	0	0	0	na	no mutation	149	0.419	na	na	na	na
P04.17493	F	49	1	LeftColon	PT	3	yes	N1	M1	HighModerate	4	no	0	36	Alive	OK	PUR	1	145	947	97	2	1	5	c.526T>C.p.C176RMS	120	0.206	na	na	na	na
P04.8160	M	79	2	LeftColon	PT	3	yes	N2	M1	HighModerate	4	no	4	32	Alive	R	PUR	1	768	1437	168	2	na	na	na	158	0.412	na	na	na	na
P99.15773	M	71	2	LeftColon	PT	2	yes	N1	M1	HighModerate	4	no	69	74	Alive	OK	PUR	na	612	182	0	0	0	na	no mutation	53	0.186	na	na	na	na
P99.8484	M	77	2	RightColon	PT	3	yes	N1	M1	HighModerate	4	no	0	20	Dead	EVOL	PUR	na	na	993	279	0	1	7	c.743G>A.p.R248QMS	84	0.515	na	na	na	na
04010742P	F	na	na	na	PT	na	na	na	na	na	na	no	na	na	na	na	DUP	1	1051	1098	152	0	na	na	na	71	0.531	na	na	na	na
05001592P	M	na	na	na	PT	na	na	na	na	na	na	no	na	na	na	na	DUP	1	739	541	406	0	na	na	na	108	0.338	na	na	na	na
