# Supplementary material for: Impact of chromosomal instability on colorectal cancer progression and outcome
Source: BMC Cancer. 2014 Feb 22;14:121. doi: 10.1186/1471-2407-14-121 (PMC4233623; doi:10.1186/1471-2407-14-121)
Supplement: Additional file 3 — Multivariate Cox Model and score establishment. [file 1471-2407-14-121-S3.xls]

## Sheet: Additional file 3
Orsetti et al.
Additional file 3: Multivariate Cox Model and score establishment
OS
	No. of death	5-year OS rate (%)	HR (coeff*)	95% CI	p
GGI					0.0018
<0.25	2/21	89.5	1
[0.25-0.41[	13/27	36.5	6.56 (2)	[1.42 ; 30.3]
>=0.41	4/24	73.8	1.32 (0)	[0.23 ; 7.62]
nbBP					0.0070
<116	12/60	73.1	1
>=116	7/12	23.8	4.35 (1.5)	[1.60 ; 11.8]
	Score points
µi	0	1.5	2
GGI	≥0.41 ou <0.25	-	[0.25 ; 0.41[
Nb BP	<116	≥116	-
