# Supplementary material for: Impact of chromosomal instability on colorectal cancer progression and outcome
Source: BMC Cancer. 2014 Feb 22;14:121. doi: 10.1186/1471-2407-14-121 (PMC4233623; doi:10.1186/1471-2407-14-121)
Supplement: Additional file 4 — Gain and loss regions found in more than 35% of the tumors. [file 1471-2407-14-121-S4.xls]

## Sheet: Additional file 4
Orsetti et al.
Additional file 4: Regions of gains and losses involved in more than 35% of all colorectal samples
n=176
Aggregate % cut off = 35.0
Region	Region Length	Cytoband Location	Event	Gene Number	Frequency %
chr7:3,559,593-3,706,297	146705	p22.2	CN Gain	1	36.15819209039548
chr7:7,323,136-59,100,000	51776864	p21.3 - q11.1	CN Gain	242	37.28813559322034
chr7:69,759,550-70,415,006	655456	q11.22	CN Gain	2	35.59322033898305
chr7:76,704,134-96,697,587	19993453	q11.23 - q21.3	CN Gain	79	35.59322033898305
chr7:106,533,899-127,927,435	21393536	q22.3 - q32.1	CN Gain	90	35.02824858757062
chr7:142,751,832-142,945,117	193285	q34 - q35	CN Gain	6	35.02824858757062
chr7:144,211,492-147,062,359	2850867	q35	CN Gain	1	35.02824858757062
chr7:147,062,431-147,723,794	661364	q35 - q36.1	CN Gain	1	35.02824858757062
chr8:96,992-35,128,306	35031314	p23.3 - p12	CN Loss	220	35.02824858757062
chr8:50,173,325-146,274,826	96101501	q11.21 - q24.3	CN Gain	424	37.85310734463277
chr13:16,000,000-114,142,980	98142980	q11 - q34	CN Gain	360	46.32768361581921
chr17:0-22,200,000	22200000	p13.3 - q11.1	CN Loss	351	38.983050847457626
chr18:0-76,117,153	76117153	p11.32 - q23	CN Loss	285	44.06779661016949
chr20:17,802,431-62,435,964	44633533	p11.23 - q13.33	CN Gain	446	35.02824858757062
chrX:146,127,068-148,502,035	2374967	q27.3 - q28	CN Gain	10	35.02824858757062
chrX:150,596,448-151,716,874	1120426	q28	CN Gain	21	36.15819209039548
