# Supplementary material for: Impact of chromosomal instability on colorectal cancer progression and outcome
Source: BMC Cancer. 2014 Feb 22;14:121. doi: 10.1186/1471-2407-14-121 (PMC4233623; doi:10.1186/1471-2407-14-121)
Supplement: Additional file 5 — Regions of CNA differentially represented in CRC disease stages. [file 1471-2407-14-121-S5.xls]

## Sheet: Additional file 5
Orsetti et al.
Additional file 5: Regions of CNA differentially represented in CRC disease stages.
Test	Region	Cytoband Location	Event	Gene	Region Length	Frequence in A (%)	Frequence in B (%)	Difference	P value
ADvsS1PT	chr16:87,714,115-88,237,803	q24.3	CN Loss	10	523688	28.57142857142857	0.0	28.57142857142857	0.021584440227703984
ADvsS1PT	chr16:88,237,803-88,827,254	q24.3	CN Loss	18	589452	35.714285714285715	0.0	35.714285714285715	0.007194813409234661
S1PT-S2PT	chr21:33,509,397-34,821,213	q22.11 - q22.12	CN Gain	32	1311816	14.285714285714285	0.0	14.285714285714285	0.01891891891891892
S1PT-S2PT	chr3:61,032,810-63,032,533	p14.2	CN Loss	14	1999723	19.047619047619047	3.6363636363636362	15.411255411255409	0.04602155696116723
S1PT-S2PT	chr9:101,754,264-104,142,296	q31.1	CN Loss	24	2388032	19.047619047619047	3.6363636363636362	15.411255411255409	0.04602155696116723
S1PT-S2PT	chr9:109,096,052-111,475,728	q31.2 - q31.3	CN Loss	18	2379676	19.047619047619047	3.6363636363636362	15.411255411255409	0.04602155696116723
S1PT-S2PT	chr3:63,032,533-65,954,895	p14.2 - p14.1	CN Loss	24	2922362	19.047619047619047	1.8181818181818181	17.229437229437227	0.01891891891891892
S1PT-S2PT	chr9:104,142,296-105,862,322	q31.1	CN Loss	2	1720026	19.047619047619047	1.8181818181818181	17.229437229437227	0.01891891891891892
S1PT-S2PT	chr9:108,043,872-109,096,052	q31.2	CN Loss	6	1052180	19.047619047619047	1.8181818181818181	17.229437229437227	0.01891891891891892
S1PT-S2PT	chr20:21,798,168-27,100,000	p11.22 - q11.1	CN Loss	67	5301832	19.047619047619047	1.8181818181818181	17.229437229437227	0.01891891891891892
S1PT-S2PT	chr20:19,954,896-21,076,438	p11.23	CN Loss	12	1121542	23.809523809523807	5.454545454545454	18.354978354978353	0.03293597685464071
S1PT-S2PT	chr3:65,954,895-73,643,548	p14.1 - p13	CN Loss	45	7688653	19.047619047619047	0.0	19.047619047619047	0.004664938911514254
S1PT-S2PT	chr20:21,076,438-21,798,168	p11.23 - p11.22	CN Loss	10	721730	23.809523809523807	3.6363636363636362	20.17316017316017	0.015240703756042364
S1PT-S2PT	chr20:15,517,046-18,324,407	p12.1 - p11.23	CN Loss	22	2807361	28.57142857142857	7.2727272727272725	21.298701298701296	0.022918494770377135
S1PT-S2PT	chr22:36,238,255-36,644,284	q13.1	CN Gain	20	406029	28.57142857142857	7.2727272727272725	21.298701298701296	0.022918494770377135
S1PT-S2PT	chr9:105,862,322-108,043,872	q31.1 - q31.2	CN Loss	22	2181550	23.809523809523807	1.8181818181818181	21.99134199134199	0.005367599897794765
S1PT-S2PT	chr20:18,324,407-19,954,896	p11.23	CN Loss	25	1630489	28.57142857142857	5.454545454545454	23.116883116883116	0.011285289769296849
S1PT-S2PT	chr7:59,100,000-61,606,154	q11.1 - q11.21	CN Gain	0	2506154	38.095238095238095	14.545454545454545	23.549783549783548	0.03219892254165053
S1PT-S2PT	chr7:63,163,067-66,194,361	q11.21 - q11.22	CN Gain	55	3031294	38.095238095238095	14.545454545454545	23.549783549783548	0.03219892254165053
S1PT-S2PT	chr3:73,643,548-75,392,318	p13 - p12.3	CN Loss	2	1748770	23.809523809523807	0.0	23.809523809523807	0.0011014439096630878
S1PT-S2PT	chr3:75,392,318-85,182,718	p12.3 - p12.1	CN Loss	24	9790400	33.33333333333333	9.090909090909092	24.24242424242424	0.015542663161300591
S1PT-S2PT	chr22:37,607,157-38,051,903	q13.1	CN Gain	16	444746	33.33333333333333	9.090909090909092	24.24242424242424	0.015542663161300591
S1PT-S2PT	chr19:50,975,429-51,083,328	q13.32	CN Gain	7	107899	42.857142857142854	18.181818181818183	24.675324675324674	0.03828218299213999
S1PT-S2PT	chr19:52,006,391-53,052,294	q13.32	CN Gain	38	1045903	42.857142857142854	18.181818181818183	24.675324675324674	0.03828218299213999
S1PT-S2PT	chr7:72,970,630-76,510,849	q11.23	CN Gain	77	3540219	47.61904761904761	21.818181818181817	25.8008658008658	0.04569160563634883
S2PT-S3PT	chr15:40,827,628-42,717,491	q15.2 - q21.1	CN Loss	32	1889863	40.0	7.4074074074074066	32.592592592592595	0.002749449391773788
S2PT-S3PT	chr17:1,536,643-3,396,252	p13.3	CN Loss	37	1859609	53.333333333333336	22.22222222222222	31.11111111111111	0.013374329596603753
S2PT-S3PT	chr15:38,381,566-40,827,628	q15.1 - q15.2	CN Loss	56	2446062	37.77777777777778	7.4074074074074066	30.37037037037037	0.005321335600630433
S2PT-S3PT	chr15:57,219,655-58,152,444	q22.2	CN Loss	7	932790	35.55555555555556	7.4074074074074066	28.14814814814815	0.010325623452300791
S2PT-S3PT	chr17:816,313-1,536,643	p13.3	CN Loss	13	720330	53.333333333333336	25.925925925925924	27.40740740740741	0.028496814079870904
S2PT-S3PT	chr8:65,807,071-66,693,376	q12.3 - q13.1	CN Gain	2	886305	48.888888888888886	22.22222222222222	26.666666666666668	0.02786180547882462
S2PT-S3PT	chrX:41,607,965-43,928,026	p11.4 - p11.3	CN Gain	6	2320061	48.888888888888886	22.22222222222222	26.666666666666668	0.02786180547882462
S2PT-S3PT	chr15:37,976,009-38,381,566	q15.1	CN Loss	8	405557	33.33333333333333	7.4074074074074066	25.925925925925924	0.019936792455941862
S2PT-S3PT	chr15:42,717,491-43,287,455	q21.1	CN Loss	11	569964	33.33333333333333	7.4074074074074066	25.925925925925924	0.019936792455941862
S2PT-S3PT	chr15:56,530,883-57,219,655	q22.1 - q22.2	CN Loss	8	688772	33.33333333333333	7.4074074074074066	25.925925925925924	0.019936792455941862
S2PT-S3PT	chr5:33,394,600-38,896,030	p13.3 - p13.1	CN Gain	31	5501430	28.888888888888886	3.7037037037037033	25.185185185185183	0.012041000155603127
S2PT-S3PT	chr15:79,278,502-81,510,380	q25.1 - q25.2	CN Loss	26	2231878	28.888888888888886	3.7037037037037033	25.185185185185183	0.012041000155603127
S2PT-S3PT	chr15:53,830,129-55,608,421	q21.3	CN Loss	9	1778293	35.55555555555556	11.11111111111111	24.444444444444446	0.028082745363509312
S2PT-S3PT	chr20:9,821,248-11,005,414	p12.2	CN Gain	5	1184167	46.666666666666664	22.22222222222222	24.444444444444446	0.04674928236302641
S2PT-S3PT	chrX:31,540,771-38,562,815	p21.1 - p11.4	CN Gain	21	7022044	46.666666666666664	22.22222222222222	24.444444444444446	0.04674928236302641
S2PT-S3PT	chr14:29,824,894-31,799,700	q12	CN Loss	11	1974807	24.444444444444443	0.0	24.444444444444443	0.0050237555981233395
S2PT-S3PT	chr14:71,272,761-74,787,434	q24.2 - q24.3	CN Loss	46	3514673	24.444444444444443	0.0	24.444444444444443	0.0050237555981233395
S2PT-S3PT	chr14:75,040,127-75,209,642	q24.3	CN Loss	4	169515	24.444444444444443	0.0	24.444444444444443	0.0050237555981233395
S2PT-S3PT	chr14:62,540,608-63,019,057	q23.2	CN Loss	4	478449	31.11111111111111	7.4074074074074066	23.703703703703706	0.02122156620996736
S2PT-S3PT	chr15:58,152,444-60,101,794	q22.2	CN Loss	4	1949350	31.11111111111111	7.4074074074074066	23.703703703703706	0.02122156620996736
S2PT-S3PT	chr19:39,494,501-40,657,225	q13.11 - q13.12	CN Loss	29	1162724	31.11111111111111	7.4074074074074066	23.703703703703706	0.02122156620996736
S2PT-S3PT	chr5:30,760,542-31,236,178	p13.3	CN Gain	1	475636	26.666666666666668	3.7037037037037033	22.962962962962962	0.023710634632968897
S2PT-S3PT	chr5:38,896,030-47,700,000	p13.1 - q11.1	CN Gain	34	8803971	26.666666666666668	3.7037037037037033	22.962962962962962	0.023710634632968897
S2PT-S3PT	chr14:22,780,122-23,630,992	q11.2 - q12	CN Loss	23	850870	26.666666666666668	3.7037037037037033	22.962962962962962	0.023710634632968897
S2PT-S3PT	chr14:77,179,279-77,288,933	q24.3	CN Loss	3	109654	26.666666666666668	3.7037037037037033	22.962962962962962	0.023710634632968897
S2PT-S3PT	chr15:61,484,762-61,968,888	q22.2 - q22.31	CN Loss	3	484126	26.666666666666668	3.7037037037037033	22.962962962962962	0.023710634632968897
S2PT-S3PT	chr15:81,510,380-81,628,634	q25.2	CN Loss	3	118254	26.666666666666668	3.7037037037037033	22.962962962962962	0.023710634632968897
S2PT-S3PT	chr19:6,159,209-8,736,898	p13.3 - p13.2	CN Loss	70	2577690	26.666666666666668	3.7037037037037033	22.962962962962962	0.023710634632968897
S2PT-S3PT	chr19:57,292,943-58,807,799	q13.33 - q13.41	CN Loss	38	1514856	26.666666666666668	3.7037037037037033	22.962962962962962	0.023710634632968897
S2PT-S3PT	chr2:50,322,310-52,486,939	p16.3	CN Gain	1	2164630	22.22222222222222	0.0	22.22222222222222	0.010457441561227502
S2PT-S3PT	chr14:28,662,914-29,824,894	q12	CN Loss	1	1161980	22.22222222222222	0.0	22.22222222222222	0.010457441561227502
S2PT-S3PT	chr14:31,799,700-32,254,388	q12 - q13.1	CN Loss	1	454688	22.22222222222222	0.0	22.22222222222222	0.010457441561227502
S2PT-S3PT	chr14:48,595,416-49,598,541	q22.1	CN Loss	11	1003125	22.22222222222222	0.0	22.22222222222222	0.010457441561227502
S2PT-S3PT	chr14:58,083,936-59,536,269	q23.1	CN Loss	7	1452333	22.22222222222222	0.0	22.22222222222222	0.010457441561227502
S2PT-S3PT	chr14:74,787,434-75,040,127	q24.3	CN Loss	2	252693	22.22222222222222	0.0	22.22222222222222	0.010457441561227502
S2PT-S3PT	chr15:43,287,455-43,476,100	q21.1	CN Loss	2	188645	33.33333333333333	11.11111111111111	22.22222222222222	0.04895249333957604
S2PT-S3PT	chr15:55,608,421-56,530,883	q21.3 - q22.1	CN Loss	6	922462	33.33333333333333	11.11111111111111	22.22222222222222	0.04895249333957604
S2PT-S3PT	chr21:31,589,317-32,351,800	q22.11	CN Loss	4	762483	33.33333333333333	11.11111111111111	22.22222222222222	0.04895249333957604
S2PT-S3PT	chr15:60,101,794-61,484,762	q22.2	CN Loss	11	1382968	28.888888888888886	7.4074074074074066	21.48148148148148	0.037208503580267296
S2PT-S3PT	chr15:61,968,888-63,094,962	q22.31	CN Loss	16	1126074	28.888888888888886	7.4074074074074066	21.48148148148148	0.037208503580267296
S2PT-S3PT	chr21:33,026,574-33,324,016	q22.11	CN Loss	4	297443	28.888888888888886	7.4074074074074066	21.48148148148148	0.037208503580267296
S2PT-S3PT	chr5:30,185,915-30,760,542	p13.3	CN Gain	0	574628	24.444444444444443	3.7037037037037033	20.74074074074074	0.024622871120997813
S2PT-S3PT	chr5:31,236,178-33,394,600	p13.3	CN Gain	10	2158423	24.444444444444443	3.7037037037037033	20.74074074074074	0.024622871120997813
S2PT-S3PT	chr14:22,549,408-22,780,122	q11.2	CN Loss	7	230714	24.444444444444443	3.7037037037037033	20.74074074074074	0.024622871120997813
S2PT-S3PT	chr14:76,406,347-77,179,279	q24.3	CN Loss	15	772932	24.444444444444443	3.7037037037037033	20.74074074074074	0.024622871120997813
S2PT-S3PT	chr15:73,315,224-73,574,577	q24.2	CN Loss	6	259353	24.444444444444443	3.7037037037037033	20.74074074074074	0.024622871120997813
S2PT-S3PT	chr15:81,628,634-81,921,181	q25.2	CN Loss	3	292548	24.444444444444443	3.7037037037037033	20.74074074074074	0.024622871120997813
S2PT-S3PT	chr19:8,736,898-10,504,483	p13.2	CN Loss	51	1767585	24.444444444444443	3.7037037037037033	20.74074074074074	0.024622871120997813
S2PT-S3PT	chr2:20,223,716-22,947,272	p24.1	CN Gain	7	2723556	20.0	0.0	20.0	0.021969651199175048
S2PT-S3PT	chr2:49,349,548-50,322,310	p16.3	CN Gain	1	972762	20.0	0.0	20.0	0.021969651199175048
S2PT-S3PT	chr14:32,254,388-34,153,698	q13.1 - q13.2	CN Loss	6	1899310	20.0	0.0	20.0	0.021969651199175048
S2PT-S3PT	chr14:39,352,169-42,637,497	q21.1 - q21.2	CN Loss	1	3285328	20.0	0.0	20.0	0.021969651199175048
S2PT-S3PT	chr14:45,391,986-48,595,416	q21.3 - q22.1	CN Loss	2	3203430	20.0	0.0	20.0	0.021969651199175048
S2PT-S3PT	chr14:49,598,541-58,083,936	q22.1 - q23.1	CN Loss	62	8485396	20.0	0.0	20.0	0.021969651199175048
S2PT-S3PT	chr14:69,175,139-71,272,761	q24.1 - q24.2	CN Loss	17	2097623	20.0	0.0	20.0	0.021969651199175048
S2PT-S3PT	chr14:75,209,642-75,771,833	q24.3	CN Loss	5	562191	20.0	0.0	20.0	0.021969651199175048
S2PT-S3PT	chr1:39,027,054-40,951,051	p34.3 - p34.2	CN Loss	35	1923998	22.22222222222222	3.7037037037037033	18.51851851851852	0.04394725354343751
S2PT-S3PT	chr2:52,486,939-53,372,772	p16.3 - p16.2	CN Gain	0	885833	22.22222222222222	3.7037037037037033	18.51851851851852	0.04394725354343751
S2PT-S3PT	chr2:208,831,279-209,613,768	q33.3 - q34	CN Gain	2	782489	22.22222222222222	3.7037037037037033	18.51851851851852	0.04394725354343751
S2PT-S3PT	chr3:45,753,955-46,411,972	p21.31	CN Gain	13	658018	22.22222222222222	3.7037037037037033	18.51851851851852	0.04394725354343751
S2PT-S3PT	chr5:4,234,352-8,433,942	p15.33 - p15.2	CN Gain	14	4199590	22.22222222222222	3.7037037037037033	18.51851851851852	0.04394725354343751
S2PT-S3PT	chr5:28,435,474-30,185,915	p14.1 - p13.3	CN Gain	0	1750441	22.22222222222222	3.7037037037037033	18.51851851851852	0.04394725354343751
S2PT-S3PT	chr12:119,304,588-119,326,251	q24.31	CN Loss	0	21663	22.22222222222222	3.7037037037037033	18.51851851851852	0.04394725354343751
S2PT-S3PT	chr14:20,783,121-22,549,408	q11.2	CN Loss	26	1766287	22.22222222222222	3.7037037037037033	18.51851851851852	0.04394725354343751
S2PT-S3PT	chr14:26,608,089-28,662,914	q12	CN Loss	2	2054826	22.22222222222222	3.7037037037037033	18.51851851851852	0.04394725354343751
S2PT-S3PT	chr14:75,771,833-76,406,347	q24.3	CN Loss	4	634515	22.22222222222222	3.7037037037037033	18.51851851851852	0.04394725354343751
S2PT-S3PT	chr14:87,227,097-87,244,517	q31.3	CN Loss	0	17420	22.22222222222222	3.7037037037037033	18.51851851851852	0.04394725354343751
S2PT-S3PT	chr15:71,434,204-73,315,224	q24.1 - q24.2	CN Loss	35	1881020	22.22222222222222	3.7037037037037033	18.51851851851852	0.04394725354343751
S2PT-S3PT	chr19:53,685,030-55,262,520	q13.32 - q13.33	CN Loss	90	1577490	22.22222222222222	3.7037037037037033	18.51851851851852	0.04394725354343751
S2PT-S3PT	chr19:56,581,582-57,292,943	q13.33	CN Loss	22	711361	22.22222222222222	3.7037037037037033	18.51851851851852	0.04394725354343751
S2PT-S3PT	chr19:61,657,698-62,682,987	q13.43	CN Loss	26	1025290	22.22222222222222	3.7037037037037033	18.51851851851852	0.04394725354343751
S2PT-S3PT	chr2:4,296,158-5,824,293	p25.3 - p25.2	CN Gain	1	1528135	17.77777777777778	0.0	17.77777777777778	0.02153348383617735
S2PT-S3PT	chr2:16,181,909-20,223,716	p24.3 - p24.1	CN Gain	14	4041808	17.77777777777778	0.0	17.77777777777778	0.02153348383617735
S2PT-S3PT	chr2:22,947,272-23,462,996	p24.1	CN Gain	0	515724	17.77777777777778	0.0	17.77777777777778	0.02153348383617735
S2PT-S3PT	chr2:59,442,128-59,584,581	p16.1	CN Gain	0	142453	17.77777777777778	0.0	17.77777777777778	0.02153348383617735
S2PT-S3PT	chr14:15,600,000-19,149,792	q11.1 - q11.2	CN Loss	3	3549792	17.77777777777778	0.0	17.77777777777778	0.02153348383617735
S2PT-S3PT	chr14:65,184,168-67,373,226	q23.3 - q24.1	CN Loss	17	2189059	17.77777777777778	0.0	17.77777777777778	0.02153348383617735
S2PT-S3PT	chr2:5,824,293-7,526,834	p25.2 - p25.1	CN Gain	5	1702541	15.555555555555555	0.0	15.555555555555555	0.040450551536112885
S2PT-S3PT	chr2:12,648,070-14,815,663	p25.1 - p24.3	CN Gain	2	2167593	15.555555555555555	0.0	15.555555555555555	0.040450551536112885
S2PT-S3PT	chr2:83,027,316-83,708,157	p12 - p11.2	CN Gain	0	680841	15.555555555555555	0.0	15.555555555555555	0.040450551536112885
S2PT-S3PT	chr7:63,163,068-64,358,296	q11.21	CN Loss	7	1195228	15.555555555555555	0.0	15.555555555555555	0.040450551536112885
S2PT-S3PT	chr14:37,166,092-39,352,169	q21.1	CN Loss	10	2186078	15.555555555555555	0.0	15.555555555555555	0.040450551536112885
S2PT-S3PT	chr14:67,373,226-69,175,139	q24.1	CN Loss	11	1801913	15.555555555555555	0.0	15.555555555555555	0.040450551536112885
S2PT-S3PT	chr17:54,891,126-55,474,433	q22 - q23.1	CN Loss	8	583307	15.555555555555555	0.0	15.555555555555555	0.040450551536112885
S3PT-S4PT	chr5:135,847,308-138,352,103	q31.2	CN Gain	24	2504795	14.814814814814813	0.0	14.814814814814813	0.02762143990330135
S3PT-S4PT	chr6:170,427,477-170,427,869	q27	CN Loss	0	392	14.814814814814813	0.0	14.814814814814813	0.02762143990330135
S3PT-S4PT	chr6:170,427,869-170,435,326	q27	CN Loss	1	7457	18.51851851851852	0.0	18.51851851851852	0.010588218629598852
S3PT-S4PT	chr10:40,300,000-46,052,038	q11.1 - q11.21	CN Loss	30	5752038	22.22222222222222	2.7027027027027026	19.51951951951952	0.03563312142385368
S3PT-S4PT	chr6:31,710,390-33,448,775	p21.33 - p21.32	CN Gain	94	1738385	29.629629629629626	8.108108108108109	21.52152152152152	0.04163080966928753
S3PT-S4PT	chr17:22,200,000-23,923,747	q11.1 - q11.2	CN Gain	22	1723747	29.629629629629626	8.108108108108109	21.52152152152152	0.04163080966928753
S3PT-S4PT	chr17:43,000,949-44,544,004	q21.32	CN Gain	37	1543056	29.629629629629626	8.108108108108109	21.52152152152152	0.04163080966928753
S3PT-S4PT	chr6:35,344,043-35,868,866	p21.31	CN Gain	12	524823	37.03703703703704	13.513513513513514	23.523523523523522	0.038317138584119614
S3PT-S4PT	chr17:25,122,627-25,278,476	q11.2	CN Gain	1	155849	37.03703703703704	13.513513513513514	23.523523523523522	0.038317138584119614
S3PT-S4PT	chr17:27,854,121-27,938,903	q11.2	CN Gain	1	84782	37.03703703703704	13.513513513513514	23.523523523523522	0.038317138584119614
S3PT-S4PT	chr17:35,466,419-35,728,580	q21.1 - q21.2	CN Gain	8	262162	37.03703703703704	13.513513513513514	23.523523523523522	0.038317138584119614
S3PT-S4PT	chr17:45,179,445-46,003,975	q21.33	CN Gain	24	824531	37.03703703703704	13.513513513513514	23.523523523523522	0.038317138584119614
S3PT-S4PT	chr6:35,868,866-35,894,569	p21.31	CN Gain	2	25703	40.74074074074074	16.216216216216218	24.524524524524523	0.04414634258262372
S3PT-S4PT	chr17:28,664,928-29,320,153	q11.2 - q12	CN Gain	1	655225	40.74074074074074	16.216216216216218	24.524524524524523	0.04414634258262372
S3PT-S4PT	chr17:35,116,679-35,226,301	q12	CN Gain	4	109622	40.74074074074074	16.216216216216218	24.524524524524523	0.04414634258262372
S3PT-S4PT	chr17:23,923,747-24,404,140	q11.2	CN Gain	25	480394	33.33333333333333	8.108108108108109	25.225225225225223	0.020544409923083373
S3PT-S4PT	chr17:36,513,869-36,879,431	q21.2	CN Gain	20	365562	33.33333333333333	8.108108108108109	25.225225225225223	0.020544409923083373
S3PT-S4PT	chr17:38,700,347-38,927,098	q21.31	CN Gain	4	226751	33.33333333333333	8.108108108108109	25.225225225225223	0.020544409923083373
S3PT-S4PT	chr17:39,253,071-40,803,218	q21.31	CN Gain	46	1550148	33.33333333333333	8.108108108108109	25.225225225225223	0.020544409923083373
S3PT-S4PT	chr17:24,404,140-25,122,627	q11.2	CN Gain	12	718487	37.03703703703704	10.81081081081081	26.226226226226224	0.016155075731842407
S3PT-S4PT	chr17:35,728,580-36,064,112	q21.2	CN Gain	7	335532	37.03703703703704	10.81081081081081	26.226226226226224	0.016155075731842407
S3PT-S4PT	chr6:40,114,996-40,874,291	p21.2 - p21.1	CN Gain	2	759296	40.74074074074074	13.513513513513514	27.227227227227225	0.01926293174594599
S3PT-S4PT	chr6:43,676,569-44,535,058	p21.1	CN Gain	20	858489	40.74074074074074	13.513513513513514	27.227227227227225	0.01926293174594599
S3PT-S4PT	chr17:25,278,476-26,139,590	q11.2	CN Gain	12	861115	40.74074074074074	13.513513513513514	27.227227227227225	0.01926293174594599
S3PT-S4PT	chr17:27,938,903-28,259,590	q11.2	CN Gain	1	320687	40.74074074074074	13.513513513513514	27.227227227227225	0.01926293174594599
S3PT-S4PT	chr17:32,339,633-33,454,918	q12	CN Gain	15	1115285	40.74074074074074	13.513513513513514	27.227227227227225	0.01926293174594599
S3PT-S4PT	chr6:35,894,569-36,419,392	p21.31	CN Gain	8	524823	44.44444444444444	16.216216216216218	28.228228228228225	0.023039940170750704
S3PT-S4PT	chr6:36,761,494-36,976,331	p21.31 - p21.2	CN Gain	4	214837	44.44444444444444	16.216216216216218	28.228228228228225	0.023039940170750704
S3PT-S4PT	chr17:28,259,590-28,321,833	q11.2	CN Gain	1	62244	44.44444444444444	16.216216216216218	28.228228228228225	0.023039940170750704
S3PT-S4PT	chr17:28,549,371-28,664,928	q11.2	CN Gain	1	115557	44.44444444444444	16.216216216216218	28.228228228228225	0.023039940170750704
S3PT-S4PT	chr17:29,320,153-29,868,684	q12	CN Gain	7	548531	44.44444444444444	16.216216216216218	28.228228228228225	0.023039940170750704
S3PT-S4PT	chr17:30,126,694-30,212,228	q12	CN Gain	0	85534	44.44444444444444	16.216216216216218	28.228228228228225	0.023039940170750704
S3PT-S4PT	chr17:34,636,535-35,116,679	q12	CN Gain	11	480144	44.44444444444444	16.216216216216218	28.228228228228225	0.023039940170750704
S3PT-S4PT	chr6:37,063,689-37,226,474	p21.2	CN Gain	1	162785	37.03703703703704	8.108108108108109	28.928928928928926	0.009779806852491376
S3PT-S4PT	chr17:38,927,098-39,253,071	q21.31	CN Gain	7	325973	37.03703703703704	8.108108108108109	28.928928928928926	0.009779806852491376
S3PT-S4PT	chr17:40,803,218-43,000,949	q21.31 - q21.32	CN Gain	29	2197731	37.03703703703704	8.108108108108109	28.928928928928926	0.009779806852491376
S3PT-S4PT	chr6:36,976,331-37,063,689	p21.2	CN Gain	3	87358	40.74074074074074	10.81081081081081	29.929929929929926	0.0074256626521881095
S3PT-S4PT	chr17:26,139,590-26,627,495	q11.2	CN Gain	7	487905	40.74074074074074	10.81081081081081	29.929929929929926	0.0074256626521881095
S3PT-S4PT	chr17:27,676,200-27,679,030	q11.2	CN Gain	0	2830	40.74074074074074	10.81081081081081	29.929929929929926	0.0074256626521881095
S3PT-S4PT	chr17:30,310,667-31,068,238	q12	CN Gain	18	757572	40.74074074074074	10.81081081081081	29.929929929929926	0.0074256626521881095
S3PT-S4PT	chr6:40,874,291-43,676,569	p21.1	CN Gain	63	2802278	44.44444444444444	13.513513513513514	30.930930930930927	0.00922205652592522
S3PT-S4PT	chr17:30,212,228-30,310,667	q12	CN Gain	1	98439	44.44444444444444	13.513513513513514	30.930930930930927	0.00922205652592522
S3PT-S4PT	chr17:33,454,918-34,636,535	q12	CN Gain	29	1181618	44.44444444444444	13.513513513513514	30.930930930930927	0.00922205652592522
S3PT-S4PT	chr6:36,419,392-36,761,494	p21.31	CN Gain	6	342103	48.148148148148145	16.216216216216218	31.931931931931928	0.01151037215804576
S3PT-S4PT	chr17:28,321,833-28,549,371	q11.2	CN Gain	2	227538	48.148148148148145	16.216216216216218	31.931931931931928	0.01151037215804576
S3PT-S4PT	chr17:29,868,684-30,126,694	q12	CN Gain	2	258010	48.148148148148145	16.216216216216218	31.931931931931928	0.01151037215804576
S3PT-S4PT	chr6:37,226,474-40,114,996	p21.2	CN Gain	19	2888522	40.74074074074074	8.108108108108109	32.63263263263263	0.004512273655924655
S3PT-S4PT	chr17:27,028,663-27,508,784	q11.2	CN Gain	6	480121	44.44444444444444	10.81081081081081	33.63363363363363	0.0032417746928600165
S3PT-S4PT	chr17:27,679,030-27,854,121	q11.2	CN Gain	5	175092	44.44444444444444	10.81081081081081	33.63363363363363	0.0032417746928600165
S3PT-S4PT	chr17:31,068,238-32,339,633	q12	CN Gain	35	1271395	44.44444444444444	10.81081081081081	33.63363363363363	0.0032417746928600165
S3PT-S4PT	chr17:27,508,784-27,610,752	q11.2	CN Gain	1	101968	48.148148148148145	13.513513513513514	34.63463463463463	0.004214325905206674
S3PT-S4PT	chr17:26,627,495-27,028,663	q11.2	CN Gain	5	401168	44.44444444444444	8.108108108108109	36.33633633633633	9.939578411126608E-4
S3PT-S4PT	chr17:27,610,752-27,676,200	q11.2	CN Gain	1	65448	48.148148148148145	10.81081081081081	37.33733733733733	0.0013457034389470297
PTvsCouplMT	chr3:140,245,630-142,308,537	q22.3 - q23	CN Gain	14	2062907	14.814814814814813	0.0	14.814814814814813	0.04778240627297231
PTvsCouplMT	chr3:149,884,154-150,025,700	q24	CN Gain	1	141546	22.22222222222222	3.4482758620689653	18.773946360153253	0.04757340328927454
PTvsCouplMT	chr9:128,048,768-129,721,529	q33.3 - q34.11	CN Loss	40	1672761	18.51851851851852	0.0	18.51851851851852	0.021134525851506984
PTvsCouplMT	chr9:131,219,432-132,438,134	q34.11	CN Loss	31	1218702	22.222222222222218	3.4482758620689653	18.773946360153253	0.04757340328927454
PTvsCouplMT	chr20:46,786,495-48,619,792	q13.13	CN Loss	29	1833297	14.814814814814813	0.0	14.814814814814813	0.04778240627297231
S1PTvsAD	chr13:101,640,382108,006,229	q33.1 q33.3	CN Gain	16	6365847	45.0	7.142857142857142	37.857142857142854	0.024005579580401278
S1PTvsAD	chr13:108,006,229114,142,980	q33.3 q34	CN Gain	37	6136752	40.0	0.0	40.0	0.010884048229464705
S1PTvsAD	chr13:16,000,00021,069,171	q11 q12.11	CN Gain	23	5069171	40.0	0.0	40.0	0.010884048229464705
S1PTvsAD	chr13:23,908,43333,414,480	q12.12 q13.2	CN Gain	61	9506048	45.0	7.142857142857142	37.857142857142854	0.024005579580401278
S1PTvsAD	chr13:33,414,48034,065,830	q13.2	CN Gain	1	651350	50.0	7.142857142857142	42.85714285714286	0.011028775618515852
S1PTvsAD	chr13:34,065,83046,415,417	q13.2 q14.2	CN Gain	69	12349587	45.0	7.142857142857142	37.857142857142854	0.024005579580401278
S1PTvsAD	chr13:58,593,78163,692,465	q21.2 q21.31	CN Gain	4	5098684	45.0	7.142857142857142	37.857142857142854	0.024005579580401278
S1PTvsAD	chr13:63,692,46572,551,531	q21.31 q22.1	CN Gain	9	8859066	50.0	7.142857142857142	42.85714285714286	0.011028775618515852
S1PTvsAD	chr13:72,551,53174,969,747	q22.1 q22.2	CN Gain	2	2418216	45.0	7.142857142857142	37.857142857142854	0.024005579580401278
S1PTvsAD	chr13:96,597,86497,298,201	q32.1 q32.2	CN Gain	2	700338	45.0	7.142857142857142	37.857142857142854	0.024005579580401278
S1PTvsAD	chr15:30,433,69543,476,100	q13.3 q21.1	CN Loss	142	13042405	30.0	0.0	30.0	0.03105277402699375
S1PTvsAD	chr15:45,032,95952,955,374	q21.1 q21.3	CN Loss	46	7922416	30.0	0.0	30.0	0.03105277402699375
S1PTvsAD	chr16:86,870,50786,870,553	q24.2	CN Gain	0	46	30.0	0.0	30.0	0.03105277402699375
S1PTvsAD	chr16:87,714,11588,237,803	q24.3	CN Loss	10	523688	28.57142857142857	0.0	28.57142857142857	0.021584440227703984
S1PTvsAD	chr16:88,237,80388,827,254	q24.3	CN Loss	18	589452	35.714285714285715	0.0	35.714285714285715	0.007194813409234661
S1PTvsAD	chr17:12,733,08513,591,268	p12	CN Loss	3	858183	45.0	0.0	45.0	0.004385443124565025
S1PTvsAD	chr17:13,591,26815,812,742	p12	CN Loss	15	2221475	45.0	7.142857142857142	37.857142857142854	0.024005579580401278
S1PTvsAD	chr17:2,682,7964,785,671	p13.3 p13.2	CN Loss	54	2102875	30.0	0.0	30.0	0.03105277402699375
S1PTvsAD	chr17:4,785,6717,887,334	p13.2 p13.1	CN Loss	103	3101663	35.0	0.0	35.0	0.02621227983558678
S1PTvsAD	chr17:7,887,33412,733,085	p13.1 p12	CN Loss	50	4845751	40.0	0.0	40.0	0.010884048229464705
S1PTvsAD	chr18:05,890,167	p11.32 p11.31	CN Loss	29	5890167	40.0	0.0	40.0	0.010884048229464705
S1PTvsAD	chr18:10,578,94111,313,303	p11.22 p11.21	CN Loss	1	734362	40.0	0.0	40.0	0.010884048229464705
S1PTvsAD	chr18:11,313,30316,100,000	p11.21 q11.1	CN Loss	25	4786697	45.0	0.0	45.0	0.004385443124565025
S1PTvsAD	chr18:16,100,00020,052,782	q11.1 q11.2	CN Loss	19	3952782	30.0	0.0	30.0	0.03105277402699375
S1PTvsAD	chr18:20,052,78220,143,754	q11.2	CN Loss	1	90972	40.0	0.0	40.0	0.010884048229464705
S1PTvsAD	chr18:20,143,75420,372,775	q11.2	CN Loss	3	229022	35.0	0.0	35.0	0.02621227983558678
S1PTvsAD	chr18:20,372,77528,882,557	q11.2 q12.1	CN Loss	28	8509782	45.0	0.0	45.0	0.004385443124565025
S1PTvsAD	chr18:28,882,55732,241,650	q12.1 q12.2	CN Loss	18	3359093	50.0	0.0	50.0	0.0017219568583829528
S1PTvsAD	chr18:32,241,65034,710,057	q12.2	CN Loss	4	2468407	55.00000000000001	0.0	55.00000000000001	6.583204286534785E4
S1PTvsAD	chr18:34,710,05765,820,737	q12.2 q22.2	CN Loss	112	31110681	60.0	0.0	60.0	2.4316589333416784E4
S1PTvsAD	chr18:5,890,16710,578,941	p11.31 p11.22	CN Loss	18	4688775	35.0	0.0	35.0	0.02621227983558678
S1PTvsAD	chr18:65,820,73768,313,554	q22.2 q22.3	CN Loss	2	2492817	55.00000000000001	0.0	55.00000000000001	6.583204286534785E4
S1PTvsAD	chr18:68,313,55470,032,395	q22.3	CN Loss	4	1718842	60.0	0.0	60.0	2.4316589333416784E4
S1PTvsAD	chr18:70,032,39570,427,761	q22.3	CN Loss	5	395366	60.0	7.142857142857142	52.85714285714286	0.0032901804229849884
S1PTvsAD	chr18:70,427,76173,963,671	q22.3 q23	CN Loss	9	3535910	60.0	14.285714285714285	45.714285714285715	0.012837642762196615
S1PTvsAD	chr20:14,648,07019,954,897	p12.1 p11.23	CN Loss	28	5306827	30.0	0.0	30.0	0.03105277402699375
S1PTvsAD	chr20:17,802,43118,324,408	p11.23	CN Gain	7	521977	40.0	0.0	40.0	0.010884048229464705
S1PTvsAD	chr20:18,324,40819,765,451	p11.23	CN Gain	11	1441044	45.0	0.0	45.0	0.004385443124565025
S1PTvsAD	chr20:19,765,45127,100,000	p11.23 q11.1	CN Gain	50	7334549	50.0	0.0	50.0	0.0017219568583829528
S1PTvsAD	chr20:27,100,00036,012,721	q11.1 q11.23	CN Gain	115	8912721	80.0	0.0	80.0	2.2845227377686008E6
S1PTvsAD	chr20:36,012,72137,021,528	q11.23	CN Gain	20	1008807	85.0	0.0	85.0	9.77028592253238E7
S1PTvsAD	chr20:37,021,52840,577,639	q11.23 q12	CN Gain	11	3556111	85.0	7.142857142857142	77.85714285714286	9.526028774469071E6
S1PTvsAD	chr20:40,577,63941,359,239	q12 q13.11	CN Gain	1	781600	85.0	0.0	85.0	9.77028592253238E7
S1PTvsAD	chr20:41,359,23947,056,980	q13.11 q13.13	CN Gain	84	5697741	80.0	0.0	80.0	2.2845227377686008E6
S1PTvsAD	chr20:47,056,98048,619,792	q13.13	CN Gain	21	1562813	80.0	14.285714285714285	65.71428571428572	3.0805711513744595E4
S1PTvsAD	chr20:48,619,79262,435,964	q13.13 q13.33	CN Gain	130	13816172	80.0	0.0	80.0	2.2845227377686008E6
S1PTvsAD	chr20:5,384,04617,802,431	p12.3 p11.23	CN Gain	38	12418386	35.0	0.0	35.0	0.02621227983558678
S1PTvsAD	chr21:12,300,00027,992,005	q11.1 q21.3	CN Loss	32	15692005	30.0	0.0	30.0	0.03105277402699375
S1PTvsAD	chr3:75,392,31885,182,719	p12.3 p12.1	CN Loss	6	9790401	30.0	0.0	30.0	0.03105277402699375
S1PTvsAD	chr4:93,083,76196,969,413	q22.1 q22.3	CN Loss	7	3885652	30.0	0.0	30.0	0.03105277402699375
S1PTvsAD	chr7:03,559,593	p22.3 p22.2	CN Gain	36	3559593	50.0	7.142857142857142	42.85714285714286	0.011028775618515852
S1PTvsAD	chr7:53,037,21455,328,462	p12.1 p11.2	CN Gain	5	2291248	60.0	21.428571428571427	38.57142857142857	0.03817687930228434
S1PTvsAD	chr7:55,328,46255,381,727	p11.2	CN Gain	0	53266	60.0	14.285714285714285	45.714285714285715	0.012837642762196615
S1PTvsAD	chr7:55,381,72755,381,770	p11.2	CN Gain	0	43	55.00000000000001	14.285714285714285	40.71428571428572	0.0302131192468282
S1PTvsAD	chr7:7,516,42121,064,257	p21.3 p15.3	CN Gain	38	13547836	65.0	21.428571428571427	43.57142857142857	0.017272009156711968
S1PTvsAD	chr8:08,049,827	p23.3 p23.1	CN Loss	58	8049827	35.0	0.0	35.0	0.02621227983558678
S1PTvsAD	chr8:104,320,380104,709,007	q22.3	CN Gain	5	388627	50.0	7.142857142857142	42.85714285714286	0.011028775618515852
S1PTvsAD	chr8:104,709,007106,407,697	q22.3 q23.1	CN Gain	5	1698690	45.0	7.142857142857142	37.857142857142854	0.024005579580401278
S1PTvsAD	chr8:112,236,316118,305,554	q23.3 q24.11	CN Gain	7	6069238	40.0	0.0	40.0	0.010884048229464705
S1PTvsAD	chr8:118,793,224118,968,218	q24.11	CN Gain	1	174995	45.0	7.142857142857142	37.857142857142854	0.024005579580401278
S1PTvsAD	chr8:118,968,218138,940,154	q24.11 q24.23	CN Gain	68	19971936	50.0	7.142857142857142	42.85714285714286	0.011028775618515852
S1PTvsAD	chr8:13,402,25919,444,099	p22 p21.3	CN Loss	22	6041841	35.0	0.0	35.0	0.02621227983558678
S1PTvsAD	chr8:19,444,09923,566,884	p21.3 p21.2	CN Loss	41	4122785	30.0	0.0	30.0	0.03105277402699375
S1PTvsAD	chr8:23,566,88424,295,360	p21.2	CN Loss	4	728476	35.0	0.0	35.0	0.02621227983558678
S1PTvsAD	chr8:24,295,36025,685,346	p21.2	CN Loss	8	1389986	40.0	0.0	40.0	0.010884048229464705
S1PTvsAD	chr8:25,685,34630,936,168	p21.2 p12	CN Loss	40	5250823	35.0	0.0	35.0	0.02621227983558678
S1PTvsAD	chr8:30,936,16832,114,433	p12	CN Loss	3	1178265	40.0	0.0	40.0	0.010884048229464705
S1PTvsAD	chr8:32,114,43336,051,567	p12	CN Loss	7	3937135	35.0	0.0	35.0	0.02621227983558678
S1PTvsAD	chr8:59,721,33963,272,098	q12.1 q12.3	CN Gain	7	3550759	45.0	7.142857142857142	37.857142857142854	0.024005579580401278
S1PTvsAD	chr8:75,606,26380,363,786	q21.11 q21.13	CN Gain	9	4757523	45.0	7.142857142857142	37.857142857142854	0.024005579580401278
S1PTvsAD	chr8:8,049,82713,402,259	p23.1 p22	CN Loss	41	5352432	30.0	0.0	30.0	0.03105277402699375
S1PTvsAD	chr8:94,250,91694,668,690	q22.1	CN Gain	0	417774	45.0	7.142857142857142	37.857142857142854	0.024005579580401278
S1PTvsAD	chr8:94,668,69096,996,649	q22.1	CN Gain	17	2327960	50.0	7.142857142857142	42.85714285714286	0.011028775618515852
S1PTvsAD	chr8:96,996,649104,320,380	q22.1 q22.3	CN Gain	42	7323731	55.00000000000001	7.142857142857142	47.85714285714286	0.009040237945543357
S2PTvsS1PT	chr1:1,075,1861,260,783	p36.33	CN Loss	14	185597	37.77777777777778	10.0	27.77777777777778	0.03673761395342314
S2PTvsS1PT	chr1:3,512,7243,558,762	p36.32	CN Loss	3	46038	37.77777777777778	10.0	27.77777777777778	0.03673761395342314
S2PTvsS1PT	chr19:41,587,38842,049,220	q13.12	CN Loss	9	461832	37.77777777777778	10.0	27.77777777777778	0.03673761395342314
S2PTvsS1PT	chr1:1,260,8371,875,628	p36.33	CN Loss	27	614791	42.22222222222222	15.0	27.222222222222225	0.04648745714389912
S2PTvsS1PT	chrX:94,730,96094,811,471	q21.33	CN Gain	0	80511	42.22222222222222	15.0	27.222222222222225	0.04648745714389912
S2PTvsS1PT	chr1:157,379,698157,854,574	q23.2	CN Gain	7	474876	26.666666666666668	0.0	26.666666666666668	0.012439231461629384
S2PTvsS1PT	chr1:162,622,835162,992,256	q23.3	CN Gain	1	369421	26.666666666666668	0.0	26.666666666666668	0.012439231461629384
S2PTvsS1PT	chr9:22,873,28125,239,656	p21.3	CN Gain	1	2366376	26.666666666666668	0.0	26.666666666666668	0.012439231461629384
S2PTvsS1PT	chr1:163,385,030163,975,713	q23.3 q24.1	CN Gain	7	590683	31.11111111111111	5.0	26.111111111111114	0.02557186065491912
S2PTvsS1PT	chr1:8,605,5798,688,024	p36.23	CN Loss	1	82445	31.11111111111111	5.0	26.111111111111114	0.02557186065491912
S2PTvsS1PT	chr1:10,860,72011,198,258	p36.22	CN Loss	7	337538	31.11111111111111	5.0	26.111111111111114	0.02557186065491912
S2PTvsS1PT	chr1:11,940,65511,954,398	p36.22	CN Loss	1	13744	31.11111111111111	5.0	26.111111111111114	0.02557186065491912
S2PTvsS1PT	chr4:2,502,8792,696,300	p16.3	CN Loss	1	193421	31.11111111111111	5.0	26.111111111111114	0.02557186065491912
S2PTvsS1PT	chr5:111,670,011112,289,728	q22.2	CN Loss	4	619717	31.11111111111111	5.0	26.111111111111114	0.02557186065491912
S2PTvsS1PT	chr10:133,065,633133,102,289	q26.3	CN Loss	0	36657	31.11111111111111	5.0	26.111111111111114	0.02557186065491912
S2PTvsS1PT	chr22:42,898,21545,706,650	q13.31	CN Loss	33	2808435	31.11111111111111	5.0	26.111111111111114	0.02557186065491912
S2PTvsS1PT	chr1:1,030,7811,075,186	p36.33	CN Loss	1	44406	35.55555555555556	10.0	25.555555555555554	0.039190406937599814
S2PTvsS1PT	chr1:3,558,7623,561,932	p36.32	CN Loss	1	3171	35.55555555555556	10.0	25.555555555555554	0.039190406937599814
S2PTvsS1PT	chr1:16,563,50516,719,069	p36.13	CN Loss	4	155565	35.55555555555556	10.0	25.555555555555554	0.039190406937599814
S2PTvsS1PT	chr1:156,883,900157,379,698	q23.1 q23.2	CN Gain	10	495798	24.444444444444443	0.0	24.444444444444443	0.013532892587577627
S2PTvsS1PT	chr1:158,796,167158,886,939	q23.2 q23.3	CN Gain	2	90772	24.444444444444443	0.0	24.444444444444443	0.013532892587577627
S2PTvsS1PT	chr1:161,259,911162,523,694	q23.3	CN Gain	3	1263784	24.444444444444443	0.0	24.444444444444443	0.013532892587577627
S2PTvsS1PT	chr1:162,992,256163,102,909	q23.3	CN Gain	1	110654	24.444444444444443	0.0	24.444444444444443	0.013532892587577627
S2PTvsS1PT	chr6:170,563,555170,899,992	q27	CN Gain	3	336438	24.444444444444443	0.0	24.444444444444443	0.013532892587577627
S2PTvsS1PT	chr9:6,318,4579,755,886	p24.1 p23	CN Gain	6	3437430	24.444444444444443	0.0	24.444444444444443	0.013532892587577627
S2PTvsS1PT	chr9:15,248,20422,873,281	p22.3 p21.3	CN Gain	44	7625077	24.444444444444443	0.0	24.444444444444443	0.013532892587577627
S2PTvsS1PT	chr9:25,239,65627,912,607	p21.3 p21.2	CN Gain	11	2672951	24.444444444444443	0.0	24.444444444444443	0.013532892587577627
S2PTvsS1PT	chr11:20,695,85423,618,787	p15.1 p14.3	CN Gain	6	2922933	24.444444444444443	0.0	24.444444444444443	0.013532892587577627
S2PTvsS1PT	chr1:163,226,282163,385,030	q23.3	CN Gain	0	158749	28.888888888888886	5.0	23.888888888888886	0.04735454183226344
S2PTvsS1PT	chr1:163,975,713164,863,030	q24.1	CN Gain	4	887317	28.888888888888886	5.0	23.888888888888886	0.04735454183226344
S2PTvsS1PT	chr1:10,492,31110,860,720	p36.22	CN Loss	2	368409	28.888888888888886	5.0	23.888888888888886	0.04735454183226344
S2PTvsS1PT	chr1:15,422,78315,555,415	p36.21	CN Loss	1	132632	28.888888888888886	5.0	23.888888888888886	0.04735454183226344
S2PTvsS1PT	chr1:23,731,75526,169,878	p36.12 p36.11	CN Loss	39	2438123	28.888888888888886	5.0	23.888888888888886	0.04735454183226344
S2PTvsS1PT	chr3:169,579,481170,556,904	q26.2	CN Gain	3	977423	28.888888888888886	5.0	23.888888888888886	0.04735454183226344
S2PTvsS1PT	chr4:1,679,1122,502,879	p16.3	CN Loss	15	823767	28.888888888888886	5.0	23.888888888888886	0.04735454183226344
S2PTvsS1PT	chr5:33,394,60038,896,030	p13.3 p13.1	CN Gain	31	5501430	28.888888888888886	5.0	23.888888888888886	0.04735454183226344
S2PTvsS1PT	chr5:111,256,192111,670,011	q22.1 q22.2	CN Loss	4	413819	28.888888888888886	5.0	23.888888888888886	0.04735454183226344
S2PTvsS1PT	chr10:132,471,169133,065,633	q26.3	CN Loss	1	594464	28.888888888888886	5.0	23.888888888888886	0.04735454183226344
S2PTvsS1PT	chr19:19,627,23523,646,220	p13.11 p12	CN Loss	32	4018986	28.888888888888886	5.0	23.888888888888886	0.04735454183226344
S2PTvsS1PT	chr21:34,194,97534,821,213	q22.11 q22.12	CN Loss	8	626239	28.888888888888886	5.0	23.888888888888886	0.04735454183226344
S2PTvsS1PT	chr22:38,614,74738,620,193	q13.1	CN Loss	1	5446	28.888888888888886	5.0	23.888888888888886	0.04735454183226344
S2PTvsS1PT	chr22:39,542,99742,898,215	q13.2 q13.31	CN Loss	59	3355219	28.888888888888886	5.0	23.888888888888886	0.04735454183226344
S2PTvsS1PT	chr22:45,706,65047,242,823	q13.31 q13.32	CN Loss	1	1536174	28.888888888888886	5.0	23.888888888888886	0.04735454183226344
S2PTvsS1PT	chr1:161,129,853161,259,911	q23.3	CN Gain	0	130058	22.22222222222222	0.0	22.22222222222222	0.024705633636078257
S2PTvsS1PT	chr6:125,743,458128,872,268	q22.31 q22.33	CN Gain	13	3128811	22.22222222222222	0.0	22.22222222222222	0.024705633636078257
S2PTvsS1PT	chr6:134,724,339137,495,810	q23.2 q23.3	CN Gain	13	2771471	22.22222222222222	0.0	22.22222222222222	0.024705633636078257
S2PTvsS1PT	chr9:1,828,8066,318,457	p24.3 p24.1	CN Gain	29	4489651	22.22222222222222	0.0	22.22222222222222	0.024705633636078257
S2PTvsS1PT	chr9:12,082,57315,248,204	p23 p22.3	CN Gain	9	3165631	22.22222222222222	0.0	22.22222222222222	0.024705633636078257
S2PTvsS1PT	chr9:31,658,15232,255,300	p21.1	CN Gain	0	597149	22.22222222222222	0.0	22.22222222222222	0.024705633636078257
S2PTvsS1PT	chr1:156,787,155156,883,900	q23.1	CN Gain	3	96745	20.0	0.0	20.0	0.04751027085021882
S2PTvsS1PT	chr1:158,886,939159,308,134	q23.3	CN Gain	12	421195	20.0	0.0	20.0	0.04751027085021882
S2PTvsS1PT	chr1:112,475,875113,165,382	p13.2	CN Loss	8	689507	20.0	0.0	20.0	0.04751027085021882
S2PTvsS1PT	chr2:55,542,65358,674,546	p16.1	CN Gain	7	3131893	20.0	0.0	20.0	0.04751027085021882
S2PTvsS1PT	chr3:77,018,03382,461,781	p12.3 p12.2	CN Gain	3	5443748	20.0	0.0	20.0	0.04751027085021882
S2PTvsS1PT	chr6:79,635,12081,563,727	q14.1	CN Gain	8	1928607	20.0	0.0	20.0	0.04751027085021882
S2PTvsS1PT	chr6:113,439,864116,639,968	q21 q22.1	CN Gain	7	3200104	20.0	0.0	20.0	0.04751027085021882
S2PTvsS1PT	chr6:124,470,357125,743,458	q22.31	CN Gain	5	1273101	20.0	0.0	20.0	0.04751027085021882
S2PTvsS1PT	chr6:128,872,268129,819,065	q22.33	CN Gain	2	946797	20.0	0.0	20.0	0.04751027085021882
S2PTvsS1PT	chr6:132,363,664134,724,339	q23.2	CN Gain	23	2360676	20.0	0.0	20.0	0.04751027085021882
S2PTvsS1PT	chr6:170,503,184170,563,555	q27	CN Gain	1	60371	20.0	0.0	20.0	0.04751027085021882
S2PTvsS1PT	chr9:1,036,4771,828,806	p24.3	CN Gain	1	792329	20.0	0.0	20.0	0.04751027085021882
S2PTvsS1PT	chr9:9,755,88612,082,573	p23	CN Gain	1	2326687	20.0	0.0	20.0	0.04751027085021882
S2PTvsS1PT	chr9:27,912,60729,876,019	p21.2 p21.1	CN Gain	1	1963413	20.0	0.0	20.0	0.04751027085021882
S2PTvsS1PT	chr9:30,715,34431,658,152	p21.1	CN Gain	0	942808	20.0	0.0	20.0	0.04751027085021882
S2PTvsS1PT	chr11:19,747,65520,695,854	p15.1	CN Gain	6	948199	20.0	0.0	20.0	0.04751027085021882
S2PTvsS1PT	chr16:87,714,11588,362,350	q24.3	CN Loss	17	648236	20.0	0.0	20.0	0.04751027085021882
S3PT-S2PT	chr3:73,394,546-74,333,613	p13 - p12.3	CN Loss	1	939067	0.0	11.11111111111111	11.11111111111111	0.04904426559356137
S3PT-S2PT	chr3:74,333,613-75,392,318	p12.3	CN Loss	1	1058706	0.0	14.814814814814813	14.814814814814813	0.017058874989064825
S3PT-S2PT	chr12:87,374,684-87,786,901	q21.32 - q21.33	CN Loss	1	412217	4.444444444444445	22.22222222222222	17.777777777777775	0.04601752592894467
S3PT-S2PT	chr17:71,967,597-72,401,648	q25.1 - q25.2	CN Gain	15	434051	8.88888888888889	29.629629629629626	20.740740740740737	0.046153428528807515
S3PT-S2PT	chr6:35,344,043-35,474,120	p21.31	CN Gain	3	130077	15.555555555555555	37.03703703703704	21.48148148148148	0.048170339518234906
S3PT-S2PT	chr6:35,474,120-35,868,866	p21.31	CN Gain	10	394747	13.333333333333334	37.03703703703704	23.703703703703702	0.037914704141217545
S3PT-S2PT	chr6:40,874,291-43,676,569	p21.1	CN Gain	63	2802278	20.0	44.44444444444444	24.44444444444444	0.03463450941477563
S3PT-S2PT	chr17:27,007,086-27,508,784	q11.2	CN Gain	6	501698	20.0	44.44444444444444	24.44444444444444	0.03463450941477563
S3PT-S2PT	chr17:27,679,030-27,744,478	q11.2	CN Gain	2	65448	20.0	44.44444444444444	24.44444444444444	0.03463450941477563
S3PT-S2PT	chr17:30,212,228-30,310,667	q12	CN Gain	1	98439	20.0	44.44444444444444	24.44444444444444	0.03463450941477563
S3PT-S2PT	chr17:31,068,238-31,558,810	q12	CN Gain	20	490572	20.0	44.44444444444444	24.44444444444444	0.03463450941477563
S3PT-S2PT	chr17:31,816,178-32,339,633	q12	CN Gain	8	523455	20.0	44.44444444444444	24.44444444444444	0.03463450941477563
S3PT-S2PT	chr17:34,636,535-35,116,679	q12	CN Gain	11	480144	20.0	44.44444444444444	24.44444444444444	0.03463450941477563
S3PT-S2PT	chr17:27,508,784-27,608,473	q11.2	CN Gain	1	99689	22.22222222222222	48.148148148148145	25.925925925925924	0.03587133783137841
S3PT-S2PT	chr17:31,558,810-31,816,178	q12	CN Gain	7	257368	17.77777777777778	44.44444444444444	26.66666666666666	0.028014259958343
S3PT-S2PT	chr17:33,454,918-34,636,535	q12	CN Gain	29	1181618	17.77777777777778	44.44444444444444	26.66666666666666	0.028014259958343
S3PT-S2PT	chr17:27,608,473-27,676,200	q11.2	CN Gain	1	67727	20.0	48.148148148148145	28.148148148148145	0.017504887860383712
S4PTvsS3PT	chr1:198,812,055199,209,453	q32.1	CN Gain	6	397398	29.72972972972973	7.4074074074074066	22.322322322322325	0.03262409936119607
S4PTvsS3PT	chr1:199,209,453199,659,603	q32.1	CN Gain	8	450150	29.72972972972973	3.7037037037037033	26.026026026026027	0.009456026993637895
S4PTvsS3PT	chr13:53,984,09354,801,823	q21.1	CN Gain	0	817730	67.56756756756756	40.74074074074074	26.826826826826828	0.04297482512569209
S4PTvsS3PT	chr13:54,801,82357,380,662	q21.1	CN Gain	26	2578839	70.27027027027027	40.74074074074074	29.529529529529537	0.022973425171178338
S4PTvsS3PT	chr13:57,380,66262,183,769	q21.1 q21.31	CN Gain	3	4803107	70.27027027027027	44.44444444444444	25.82582582582583	0.04420386220553556
S4PTvsS3PT	chr2:12,614,92314,782,516	p25.1 p24.3	CN Gain	2	2167593	21.62162162162162	0.0	21.62162162162162	0.016647639406499465
S4PTvsS3PT	chr2:14,782,51615,114,000	p24.3	CN Gain	0	331484	18.91891891891892	0.0	18.91891891891892	0.01800259256603537
S4PTvsS3PT	chr2:21,747,64222,889,125	p24.1	CN Gain	0	1141483	16.216216216216218	0.0	16.216216216216218	0.03495586651694083
S4PTvsS3PT	chr2:83,027,31683,708,157	p12 p11.2	CN Gain	0	680841	18.91891891891892	0.0	18.91891891891892	0.01800259256603537
S4PTvsS3PT	chr7:20,870,97221,064,257	p15.3	CN Gain	0	193285	64.86486486486487	37.03703703703704	27.827827827827832	0.04222490309138951
S4PTvsS3PT	chr7:3,706,2975,935,414	p22.2 p22.1	CN Gain	21	2229117	43.24324324324324	14.814814814814813	28.428428428428433	0.02756600732685058
S4PTvsS3PT	chr8:110,048,357110,899,001	q23.1 q23.2	CN Gain	6	850644	56.75675675675676	29.629629629629626	27.127127127127125	0.0428873512234204
S4PTvsS3PT	chr8:65,807,07167,383,100	q12.3 q13.1	CN Gain	7	1576029	48.64864864864865	22.22222222222222	26.42642642642643	0.03887109837515547
S4PTvsS3PT	chr14:15,600,00019,149,792	q11.1 q11.2	CN Loss	3	3549792	27.027027027027028	0.0	27.027027027027028	0.0035001498228186914
S4PTvsS3PT	chr14:20,783,12122,549,408	q11.2	CN Loss	26	1766287	27.027027027027028	3.7037037037037033	23.323323323323326	0.018432745382684492
S4PTvsS3PT	chr14:22,549,40823,630,992	q11.2 q12	CN Loss	30	1081584	24.324324324324326	3.7037037037037033	20.62062062062062	0.03543627592852158
S4PTvsS3PT	chr14:28,662,91434,153,698	q12 q13.2	CN Loss	18	5490784	16.216216216216218	0.0	16.216216216216218	0.03495586651694083
S4PTvsS3PT	chr14:37,166,09238,173,791	q21.1	CN Loss	3	1007700	16.216216216216218	0.0	16.216216216216218	0.03495586651694083
S4PTvsS3PT	chr14:38,173,79138,738,704	q21.1	CN Loss	4	564913	18.91891891891892	0.0	18.91891891891892	0.01800259256603537
S4PTvsS3PT	chr14:38,738,70442,637,497	q21.1 q21.2	CN Loss	4	3898793	21.62162162162162	0.0	21.62162162162162	0.016647639406499465
S4PTvsS3PT	chr14:45,391,98648,000,028	q21.3	CN Loss	2	2608042	18.91891891891892	0.0	18.91891891891892	0.01800259256603537
S4PTvsS3PT	chr14:48,000,02850,540,533	q21.3 q22.1	CN Loss	24	2540505	16.216216216216218	0.0	16.216216216216218	0.03495586651694083
S4PTvsS3PT	chr14:67,721,37171,778,241	q24.1 q24.2	CN Loss	28	4056870	16.216216216216218	0.0	16.216216216216218	0.03495586651694083
S4PTvsS3PT	chr14:71,778,24174,276,127	q24.2 q24.3	CN Loss	34	2497886	24.324324324324326	0.0	24.324324324324326	0.00766988877479929
S4PTvsS3PT	chr14:74,276,12775,209,642	q24.3	CN Loss	17	933515	21.62162162162162	0.0	21.62162162162162	0.016647639406499465
S4PTvsS3PT	chr14:75,209,64275,771,833	q24.3	CN Loss	5	562191	16.216216216216218	0.0	16.216216216216218	0.03495586651694083
S4PTvsS3PT	chr15:37,976,00938,381,566	q15.1	CN Loss	8	405557	32.432432432432435	7.4074074074074066	25.025025025025027	0.029742203955973958
S4PTvsS3PT	chr15:38,381,56638,559,215	q15.1	CN Loss	8	177649	35.13513513513514	7.4074074074074066	27.72772772772773	0.015264390473802465
S4PTvsS3PT	chr15:38,559,21539,046,483	q15.1	CN Loss	16	487269	32.432432432432435	7.4074074074074066	25.025025025025027	0.029742203955973958
S4PTvsS3PT	chr15:39,046,48341,706,699	q15.1 q15.3	CN Loss	47	2660216	29.72972972972973	7.4074074074074066	22.322322322322325	0.03262409936119607
S4PTvsS3PT	chr15:42,717,49143,287,455	q21.1	CN Loss	11	569964	29.72972972972973	7.4074074074074066	22.322322322322325	0.03262409936119607
S4PTvsS3PT	chr15:43,476,10045,032,959	q21.1	CN Loss	6	1556859	35.13513513513514	11.11111111111111	24.024024024024026	0.040592803369386414
S4PTvsS3PT	chr15:47,122,01147,921,356	q21.1 q21.2	CN Loss	6	799345	37.83783783783784	11.11111111111111	26.726726726726728	0.022172335725871194
S4PTvsS3PT	chr15:52,950,61753,830,129	q21.3	CN Loss	7	879512	40.54054054054054	14.814814814814813	25.725725725725727	0.03035716146179692
S4PTvsS3PT	chr15:53,830,12955,608,421	q21.3	CN Loss	9	1778293	40.54054054054054	11.11111111111111	29.429429429429433	0.011819170711983459
S4PTvsS3PT	chr15:55,608,42156,530,883	q21.3 q22.1	CN Loss	6	922462	37.83783783783784	11.11111111111111	26.726726726726728	0.022172335725871194
S4PTvsS3PT	chr15:56,530,88357,219,655	q22.1 q22.2	CN Loss	8	688772	37.83783783783784	7.4074074074074066	30.430430430430434	0.007629633998253476
S4PTvsS3PT	chr15:57,219,65558,152,444	q22.2	CN Loss	7	932790	35.13513513513514	7.4074074074074066	27.72772772772773	0.015264390473802465
S4PTvsS3PT	chr15:58,152,44461,484,762	q22.2	CN Loss	14	3332318	32.432432432432435	7.4074074074074066	25.025025025025027	0.029742203955973958
S4PTvsS3PT	chr15:61,484,76261,968,888	q22.2 q22.31	CN Loss	3	484126	32.432432432432435	3.7037037037037033	28.72872872872873	0.004790034534240911
S4PTvsS3PT	chr15:61,968,88863,585,335	q22.31	CN Loss	26	1616447	32.432432432432435	7.4074074074074066	25.025025025025027	0.029742203955973958
S4PTvsS3PT	chr15:63,585,33568,306,761	q22.31 q23	CN Loss	44	4721427	35.13513513513514	7.4074074074074066	27.72772772772773	0.015264390473802465
S4PTvsS3PT	chr15:68,306,76169,467,247	q23	CN Loss	7	1160486	29.72972972972973	3.7037037037037033	26.026026026026027	0.009456026993637895
S4PTvsS3PT	chr15:69,467,24769,467,774	q23	CN Loss	1	527	27.027027027027028	3.7037037037037033	23.323323323323326	0.018432745382684492
S4PTvsS3PT	chr15:69,467,77470,484,055	q23 q24.1	CN Loss	11	1016281	24.324324324324326	3.7037037037037033	20.62062062062062	0.03543627592852158
S4PTvsS3PT	chr15:70,484,05571,434,204	q24.1	CN Loss	8	950149	27.027027027027028	3.7037037037037033	23.323323323323326	0.018432745382684492
S4PTvsS3PT	chr15:71,434,20473,574,577	q24.1 q24.2	CN Loss	41	2140373	32.432432432432435	3.7037037037037033	28.72872872872873	0.004790034534240911
S4PTvsS3PT	chr15:73,574,57776,160,664	q24.2 q25.1	CN Loss	25	2586088	35.13513513513514	7.4074074074074066	27.72772772772773	0.015264390473802465
S4PTvsS3PT	chr15:76,622,42679,278,502	q25.1	CN Loss	23	2656077	29.72972972972973	7.4074074074074066	22.322322322322325	0.03262409936119607
S4PTvsS3PT	chr15:79,278,50281,510,380	q25.1 q25.2	CN Loss	26	2231878	32.432432432432435	3.7037037037037033	28.72872872872873	0.004790034534240911
S4PTvsS3PT	chr15:81,510,38082,993,946	q25.2	CN Loss	12	1483566	29.72972972972973	3.7037037037037033	26.026026026026027	0.009456026993637895
S4PTvsS3PT	chr15:82,993,94684,098,952	q25.2 q25.3	CN Loss	8	1105006	27.027027027027028	3.7037037037037033	23.323323323323326	0.018432745382684492
S4PTvsS3PT	chr15:96,691,855100,338,915	q26.3	CN Loss	26	3647061	29.72972972972973	7.4074074074074066	22.322322322322325	0.03262409936119607
S4PTvsS3PT	chr17:14,153,10215,197,054	p12	CN Loss	3	1043952	59.45945945945946	33.33333333333333	26.12612612612613	0.04665854287700801
S4PTvsS3PT	chr17:15,584,23815,812,742	p12	CN Loss	3	228505	59.45945945945946	33.33333333333333	26.12612612612613	0.04665854287700801
S4PTvsS3PT	chr17:28,443,77028,624,085	q11.2	CN Loss	1	180315	16.216216216216218	0.0	16.216216216216218	0.03495586651694083
S4PTvsS3PT	chr17:28,624,08529,647,347	q11.2 q12	CN Loss	4	1023262	18.91891891891892	0.0	18.91891891891892	0.01800259256603537
S4PTvsS3PT	chr17:29,647,34729,868,684	q12	CN Loss	3	221337	21.62162162162162	0.0	21.62162162162162	0.016647639406499465
S4PTvsS3PT	chr17:29,868,68430,068,806	q12	CN Loss	2	200122	18.91891891891892	0.0	18.91891891891892	0.01800259256603537
S4PTvsS3PT	chr17:30,068,80630,126,694	q12	CN Loss	0	57888	16.216216216216218	0.0	16.216216216216218	0.03495586651694083
S4PTvsS3PT	chr17:51,595,02551,775,674	q22	CN Loss	1	180649	16.216216216216218	0.0	16.216216216216218	0.03495586651694083
S4PTvsS3PT	chr7:02,735,218	p22.3 p22.2	CN Loss	34	2735218	16.216216216216218	0.0	16.216216216216218	0.03495586651694083
CouplMTvsPT	chr1:177,832,713178,790,298	q25.2 q25.3	CN Gain	10	957586	41.37931034482759	14.814814814814813	26.56449553001277	0.03922064158492894
CouplMTvsPT	chr10:01,554,817	p15.3	CN Gain	12	1554817	24.137931034482758	0.0	24.137931034482758	0.01055897487639996
CouplMTvsPT	chr10:1,554,8175,053,075	p15.3 p15.1	CN Gain	12	3498258	20.689655172413794	0.0	20.689655172413794	0.023747063147729074
CouplMTvsPT	chr10:15,731,37422,448,683	p13 p12.31	CN Gain	30	6717309	20.689655172413794	0.0	20.689655172413794	0.023747063147729074
CouplMTvsPT	chr10:22,448,68322,586,736	p12.31	CN Gain	0	138053	24.137931034482758	0.0	24.137931034482758	0.01055897487639996
CouplMTvsPT	chr10:22,586,73628,991,595	p12.31 p11.23	CN Gain	35	6404859	20.689655172413794	0.0	20.689655172413794	0.023747063147729074
CouplMTvsPT	chr17:36,150,81537,507,738	q21.2	CN Gain	65	1356923	31.03448275862069	7.4074074074074066	23.627075351213282	0.04198201761636007
CouplMTvsPT	chr6:30,996,29631,814,350	p21.33	CN Gain	49	818055	27.586206896551722	3.7037037037037033	23.88250319284802	0.02573557724976783
CouplMTvsPT	chr6:36,976,33137,867,607	p21.2	CN Gain	11	891276	27.586206896551722	3.7037037037037033	23.88250319284802	0.02573557724976783
CouplMTvsPT	chr8:35,334,33735,541,817	p12	CN Loss	1	207480	58.620689655172406	29.629629629629626	28.99106002554278	0.03541991083409333
