# Supplementary material for: Impact of chromosomal instability on colorectal cancer progression and outcome
Source: BMC Cancer. 2014 Feb 22;14:121. doi: 10.1186/1471-2407-14-121 (PMC4233623; doi:10.1186/1471-2407-14-121)
Supplement: Additional file 10 — Regions of CNA significantly associated to negative outcome in stage 2 and 3 CRCs. Two lists were obtained using complementary approaches: 1- Comparison tool giving significant chromosomal regions in high and low risk classes using two tailed Fisher’s Exact test (p-value <0.005). 2- Analysis using the Survival Predictive Power package in the Nexus 6.0 genomic analysis software (perm p-value< 0.05). Two regions of loss were selected in both analyses and are highlighted in the list. [file 1471-2407-14-121-S10.xls]

## Sheet: Additional file 10
Orsetti et al.
Additional file 10: Regions of CNA significantly associated to negative outcome in stage 2 and 3 CRCs. Two lists were obtained using complementary approaches: 1- comparison tool giving significant chromosomal regions in high and low risk classes using two tailed Fisher's Exact test (p-value <0.005). 2- analysis using the Survival Predictive Power package in the Nexus 6.0 genomic analysis software…
Chromosome	Start (Bp)	End (Bp)	Method	Event	p-value /perm p-value
1	16,289,745	16,389,820	Comparison	CN Loss	0.003969280784858005
4	1,889,022	2,043,248	Comparison	CN Loss	0.004157809203249446
4	2,043,248	2,100,365	Comparison	CN Loss	0.002488026398057269
9	135,186,490	135,638,303	Comparison	CN Loss	0.0045648467196574794
9	138,133,793	139,233,734	Comparison	CN Loss	0.0019663955100062986
9	139,233,734	139,313,083	Comparison	CN Loss	8.295731057839072E-4
9	139,313,083	140,143,870	Comparison	CN Loss	3.4236350397431095E-4
9	140,143,870	140,273,252	Comparison	CN Loss	8.295731057839072E-4
11	63,466,514	63,997,366	Comparison	CN Loss	0.0019663955100062986
11	63,997,366	65,466,788	Comparison	CN Loss	0.0045648467196574794
16	0	2,410,722	Comparison	CN Loss	0.0045648467196574794
16	2,410,722	2,418,087	Comparison	CN Loss	8.295731057839072E-4
16	2,418,087	3,131,378	Comparison	CN Loss	0.0019663955100062986
19	0	6,056,062	Comparison	CN Loss	5.431467540576059E-5
19	10,504,483	16,175,175	Comparison	CN Loss	0.002668396441645932
19	16,175,175	19,627,234	Comparison	CN Loss	0.0011797147498131201
19	39,494,501	39,585,289	Comparison	CN Loss	0.0011797147498131201
19	42,914,243	43,717,337	Comparison	CN Loss	0.004157809203249446
19	50,009,437	50,052,337	Comparison	CN Loss	0.0011797147498131201
19	51,255,461	51,898,492	Comparison	CN Loss	0.002488026398057269
19	52,114,272	53,765,737	Comparison	CN Loss	0.0019663955100062986
19	53,765,737	55,353,673	Comparison	CN Loss	8.295731057839072E-4
19	55,353,673	56,657,958	Comparison	CN Loss	0.0019663955100062986
19	6,056,062	6,249,516	Comparison	CN Loss	1.380497999896415E-4
19	6,249,516	6,262,803	Comparison	CN Loss	5.431467540576059E-5
19	6,262,803	8,736,898	Comparison	CN Loss	1.380497999896415E-4
19	62,777,051	63,145,553	Comparison	CN Loss	8.295731057839072E-4
19	8,736,898	10,504,483	Comparison	CN Loss	3.4236350397431095E-4
22	37,030,795	38,614,747	Comparison	CN Loss	0.004157809203249446
2	231,753,107	232,783,141	Survival Predictive Power	CN Loss	0.02699530516431925
4	26,610,586	26,947,114	Survival Predictive Power	CN Loss	0.0052
4	853.414	1,385,827	Survival Predictive Power	CN Loss	0.0059
6	42,592,163	43,466,537	Survival Predictive Power	CN Loss	0.041666666666666664
6	43,466,537	44,535,045	Survival Predictive Power	CN Loss	0.028169014084507043
11	10,557,774	11,096,545	Survival Predictive Power	CN Gain	0.0083
11	11,854,638	11,956,459	Survival Predictive Power	CN Gain	0.0064
11	11,956,459	12,846,957	Survival Predictive Power	CN Gain	0.0054
11	110,519,483	111,410,820	Survival Predictive Power	CN Gain	0.0084
11	113,106,298	114,570,124	Survival Predictive Power	CN Gain	0.0079
11	12,846,957	14,146,258	Survival Predictive Power	CN Gain	0.0084
11	121,202,942	122,045,845	Survival Predictive Power	CN Gain	0.0086
11	122,045,845	125,289,927	Survival Predictive Power	CN Gain	0.0086
11	126,316,012	127,768,505	Survival Predictive Power	CN Gain	0.0084
11	127,768,505	129,273,865	Survival Predictive Power	CN Gain	0.0021
11	129,273,865	130,311,656	Survival Predictive Power	CN Gain	0.0079
11	130,311,656	132,480,376	Survival Predictive Power	CN Gain	0.0075
12	0	5,526,365	Survival Predictive Power	CN Loss	0.041666666666666664
12	118,322,395	118,394,468	Survival Predictive Power	CN Loss	0.0143
12	54,173,740	55,007,565	Survival Predictive Power	CN Loss	0.0035
12	55,007,565	56,318,696	Survival Predictive Power	CN Loss	0.0022
12	56,318,696	56,702,648	Survival Predictive Power	CN Loss	0.0049
12	56,702,648	56,764,355	Survival Predictive Power	CN Loss	0.041666666666666664
16	0	2,410,722	Survival Predictive Power	CN Loss	0.0068
16	73,383,412	74,243,878	Survival Predictive Power	CN Loss	0.0068
17	67,833,934	68,594,074	Survival Predictive Power	CN Loss	0.0077
18	46,764,512	55,011,617	Survival Predictive Power	CN Gain	0.03247261345852895
18	55,011,617	56,105,462	Survival Predictive Power	CN Gain	0.03247261345852895
19	52,114,272	53,765,737	Survival Predictive Power	CN Loss	0.0089
19	55,353,673	56,657,958	Survival Predictive Power	CN Loss	0.0089
22	33,562,708	33,945,718	Survival Predictive Power	CN Gain	0.013888888888888888
