# Supplementary material for: Impact of chromosomal instability on colorectal cancer progression and outcome
Source: BMC Cancer. 2014 Feb 22;14:121. doi: 10.1186/1471-2407-14-121 (PMC4233623; doi:10.1186/1471-2407-14-121)
Supplement: Additional file 12 — 19q13.3 gains occur preferentially in risk group G5, whereas 19q13.3 losses correlate with high risk group G6. [file 1471-2407-14-121-S12.xls]

## Sheet: Additional file 12
Orsetti et al.
Additional file 12: 19q13.3 gains occur preferentially in risk group G5, whereas 19q13.3 losses correlate with high risk group G6
Gains 19q13.32-q13.33 n= 17	n	pvalue
G1-nbBP-Low/GGI-Low	2/21	0.98	NS
G3-nbBP-Low/GGI-Median	6/23	0.47	NS
G4-nbBP-High/GGI-Median	0/4	-
G5-nbBP-Low/GGI-High	9/17	0.0025	**
G6-nbBP-High/GGI-High	0/7	-
Losses 19q13.32-q13.33 n=9	n	pvalue
G1-nbBP-Low/GGI-Low	0/21	-	NS
G3-nbBP-Low/GGI-Median	3/23	0.59	NS
G4-nbBP-High/GGI-Median	2/4	0.07	NS
G5-nbBP-Low/GGI-High	0/17	-	NS
G6-nbBP-High/GGI-High	4/7	0.0035	**
